# Supplementary material for: Exome sequencing generates high quality data in non-target regions
Source: BMC Genomics. 2012 May 20;13:194. doi: 10.1186/1471-2164-13-194 (PMC3416685; doi:10.1186/1471-2164-13-194)
Supplement: Additional file 1 — Table S1. Alignment Summary Table (read in millions). Table S2. Agilent SureSelect v1 (N=22, MAPQ>20). Table S3. SNP information for 22 SureSelect samples. Table S4. SNP information for 22 SureSelect samples (only considering dbSNP overlap). Table S5. SNP information for 6 1000 Genome Project samples. Table S6. SNP information for 6 1000 Genome Project samples (only considering dbSNP overlap). Table S7. SNP information for 6 TrueSeq samples. Table S8. SNP information for 6 TruSeq samples (only considering dbSNP overlap). Table S9. Positions with unbalanced read distribution in SureSelect data. Table S10. Blast Results for top 10 high depth Outside > 200bp regions in Agilent SureSelect Regions. [file 1471-2164-13-194-S1.xlsx]

## Sheet: table1
Table 1. GC content (base pairs in millions)
		Inisde TR	Outside ≤ 200bp	Outside > 200bp
				Depth ≥ 30	Depth ≥ 20	Depth ≥ 10
Agilent (N=22)	total BP	37.81	61.02	2.39	3.44	5.29
	GC	19.11	25.63	1.09	1.58	2.45
	GC%	0.506	0.42	0.456	0.459	0.464
1000G (N=6)	total BP	1.43	3.25	0.49	1.27	2.49
	GC	0.74	1.35	0.23	0.58	1.13
	GC%	0.516	0.416	0.462	0.454	0.452
Illumina (N=6)	total BP	62.1	76.9	11.3	13.7	18.5255
	GC	30.4	32.5	5.06834	6.14187	8.40985
	GC%	0.489533	0.422627	0.448525	0.448312	0.453962

## Sheet: table2
Table 2. Read distribution average (standard deviation) in millions
	Overall	Inside TR		Outside ≤ 200bp		Outside >200bp
Agilent (N=22)	# Reads	# Reads	%	# Reads	%	# Reads	%
Before filter1	63.4 (9.6)	34.3 (4.9)	54.1	6.4 (1.2)	10.1	22.7 (3.9)	35.8
After filter	57.2 (8.6)	32.0 (4.5)	56.1	6.0 (1.1)	10.4	19.2 (3.3)	33.5
1000G (N=6)
Before filter	33.9 (8.1)	7.6 (1.2)	22.3	4.7 (1.7)	14	21.6 (8.4)	63.7
After filter	25.6 (3.8)	7.3 (1.1)	28.7	4.7 (1.7)	18.6	13.6 (3.6)	52.7
Illumina (N=6)
Before filter	86.2 (2.5)	37.0 (0.7)	0.429234	17.1 (0.3)	0.198376	32.1 (1.3)	0.37239
After filter	75.1 (2.1)	34.8 (0.7)	0.463382	16.3 (0.3)	0.217044	24.0 (1.1)	0.319574

## Sheet: Table3
Table 3 Distributions of depth for SNPs outside capture regions
Depth	SureSelect Outside ≤ 200bp	SureSelect Outside > 200bp	TrueSeq Outside ≤ 200bp	TrueSeq Outside > 200bp	1000G Outside ≤ 200bp	1000G Outside > 200bp
5	1156	3462.95	1225.17	3963.17	38	194
6	1000.14	1681.32	1277.5	2949.83	46.1667	141.667
7	4036.18	3629.86	3200	4701.67	134.667	290.167
8	3482.55	2570.14	4005.33	4582	123.333	246.167
9	3040.18	2019.77	4222.17	3994.5	102.667	198.5
10	2646.91	1657.64	4230.67	3446.83	98.1667	173.667
11	2348.5	1420.23	4260.5	2972.17	94.8333	159.667
12	2099.32	1250.59	4223	2628.17	84.5	142
13	1865.77	1095.91	4187.83	2365.83	90.6667	121.833
14	1694.41	994.909	4109.5	2136.17	84	115
15	1534.59	890.955	4072	1906.33	84	104.833
16	1375.68	823	3948.67	1749	70.8333	100.5
17	1269.73	766.091	3886.83	1648.5	67.1667	90.8333
18	1158.5	721.045	3742.5	1490.33	66.8333	83.5
19	1072.27	672.227	3654.5	1421.33	64	82.5
≥20	15074.1	15539.3	63620.3	62349.5	1761.5	1883.5

## Sheet: table4
Table 4. SNPs in outside > 200bp
Samples	Average depth	Intronic	Splicing1	ncRNA2	Intergenic	Exonic
						Non-synonymous	Stopgain	Stoploss
Agilent (N=22)	≥ 2	15405	39	7136	64473	1158	29	5
	≥ 5	6194	35	4873	33569	981	25	4
	≥ 10	4297	34	3790	21713	792	17	3
1000G (N=6)	≥ 2	4205	18	533	3137	428	9	1
	≥ 5	2619	11	309	1951	307	6	1
	≥ 10	1352	8	168	1183	213	5	1
TrueSeq (N=6)	≥ 2	54334	9	5947	97771	234	4	1
	≥ 5	29372	8	7537	74431	211	4	0
	≥ 10	16252	7	10153	60889	199	4	0
1. Variant is within 2-bp of a splicing junction
2. Variant overlaps a transcript without coding annotation in the gene definition

## Sheet: tableS1
Table S1. Alignment Summary Table (read in millions)
Agilent SureSelect v1 (N=22)
	Initial Alignment							After Realignment & Recalibration
Subject	Total	Initially aligned	%	Properly Paired	%	Mapped to Different Chr	%	Total	aligned	%	Properly Paired	%	Mapped to Different Chr	%
1055QC0003	69648772	64107191	0.920435	60665726	0.946317	162942	0.00233948	64410479	63713205	0.914779	60303187	0.946479	152424	0.00236645
1055QC0004	75192764	70558529	0.938369	67009554	0.949702	197162	0.00262209	70938117	70156146	0.933017	66640001	0.949881	185556	0.00261574
1055QC0005	73965806	68968986	0.932444	65552978	0.95047	188489	0.00254833	69236020	68548989	0.926766	65165537	0.950642	177282	0.00256055
1055QC0006	44635266	41225160	0.923601	39133738	0.949268	114760	0.00257106	41295948	40947292	0.917375	38875045	0.949392	107242	0.00259691
1055QC0007	51445218	47303400	0.919491	44772354	0.946493	123493	0.00240048	47445935	47010871	0.913804	44502191	0.946636	115373	0.00243167
1055QC0008	49885498	45830667	0.918717	43400638	0.946978	120636	0.00241826	45953616	45543977	0.91297	43135673	0.947121	112368	0.00244525
1055QC0009	51547000	47321292	0.918022	44925496	0.949372	126673	0.00245743	47434458	47014741	0.912075	44642275	0.949538	118156	0.00249093
1055QC0011	61792258	55785389	0.902789	52627750	0.943397	175415	0.00283879	56012703	55431439	0.897061	52302343	0.94355	165314	0.00295137
1055QC0012	74424876	69559888	0.934632	66435554	0.955084	301007	0.00404444	70053391	69172947	0.929433	66078710	0.955268	291438	0.00416023
1055QC0013	66133474	59152166	0.894436	55139008	0.932155	175254	0.00265	59761476	58774113	0.88872	54797440	0.93234	161989	0.00271059
1055QC0014	70806926	64875907	0.916237	61086782	0.941594	193539	0.00273333	65443338	64435093	0.910011	60685081	0.941802	180571	0.0027592
1055QC0016	76926954	70713096	0.919224	66269592	0.937162	227890	0.00296242	71407885	70239385	0.913066	65839875	0.937364	213095	0.00298419
1055QC0017	78170364	72465001	0.927014	68078728	0.93947	216911	0.00277485	73184805	72004367	0.921121	67660617	0.939674	203315	0.0027781
1055QC0018	75254646	68968784	0.916472	65221826	0.945672	196931	0.00261686	69242128	68511474	0.910395	64802329	0.945861	183713	0.0026532
1055QC0020	77369184	71074115	0.918636	67120048	0.944367	207055	0.00267619	71397162	70633045	0.912935	66717065	0.944559	193539	0.00271074
1055QC0021	76718378	70008081	0.912533	65867400	0.940854	221792	0.00289099	70330941	69556134	0.906642	65455900	0.941051	206777	0.00294006
1055QC0022	75485376	69373711	0.919035	65435966	0.943239	208985	0.00276855	69626783	68923115	0.913066	65023797	0.943425	195225	0.00280388
1055QC0024	68923170	61527291	0.892694	57542944	0.935243	209817	0.00304422	61833953	61138418	0.887052	57189499	0.93541	196448	0.00317702
1055QC0025	76700032	69307144	0.903613	65011152	0.938015	236731	0.00308645	69736308	68868051	0.897888	64612723	0.93821	222475	0.00319023
1055QC0026	73473498	65420204	0.890392	60564468	0.925776	235014	0.00319862	66476827	65014909	0.884876	60203115	0.925989	221329	0.00332942
1055QC0028	71745166	63436525	0.884192	58926562	0.928906	215951	0.00300997	64246691	63019028	0.878373	58552169	0.929119	201514	0.00313657
1055QC0030	74754498	68308378	0.913769	64064046	0.937865	223463	0.00298929	69189513	67898883	0.908292	63695672	0.938096	210965	0.00304909
Mean	6.88636e+07	6.29678e+07	0.914398	5.93115e+07	0.942155	194541	0.00280191	6.33936e+07	6.25707e+07	0.908624	58949102	0.942337	182550	0.00285643
SD	1.02478e+07	9.47255e+06	0.0143615	8.88088e+06	0.00735687	44864.4	0.000366765	9.61551e+06	9.41663e+06	0.0143796	8.83167e+06	0.00734176	43355	0.000397843
					0.925776
1000G capture kits (N=6)
	Initial Alignment							After Realignment & Recalibration
Subject	Total	Initially aligned	%	Properly Paired	%	Mapped to Different Chr	%	Total	aligned	%	Properly Paired	%	Mapped to Different Chr	%
ERR004043	80911340	77959430	0.963517	75011564	0.962187	1019724	0.012603	80911336	77959426	0.963517	75011560	0.962187	257920	0.00318769
ERR004047	66041276	63780330	0.965765	61648416	0.966574	625806	0.00947598	66041274	63780328	0.965765	61648414	0.966574	171772	0.00260098
SRR013908	79783344	60020342	0.752292	56263368	0.937405	273894	0.00343297	79783344	60020342	0.752292	56263368	0.937405	137856	0.00172788
SRR013909	83719764	60339956	0.720737	55737732	0.923728	349976	0.00418033	83719762	60339954	0.720737	55737730	0.923728	176688	0.00211047
SRR015428	49434912	48945854	0.990107	48427524	0.98941	275502	0.00557302	49434912	48945854	0.990107	48427524	0.98941	140488	0.00284188
SRR015429	47460456	47031114	0.990954	46599500	0.990823	238374	0.00502258	47460456	47031114	0.990954	46599500	0.990823	122950	0.00259058
Mean	6.78918e+07	5.96795e+07	0.897229	5.72814e+07	0.961688	463879	0.00671464	6.78918e+07	59679503	0.897229	5.72813e+07	0.961688	167946	0.00250991
SD	1.62663e+07	1.11957e+07	0.125426	1.02892e+07	0.0271001	306787	0.00356808	1.62663e+07	1.11957e+07	0.125426	1.02892e+07	0.0271001	48724.5	0.000520675
Illumina TrueSeq (N=6)
	Initial Alignment							After Realignment & Recalibration
Subject	Total	Initially aligned	%	Properly Paired	%	Mapped to Different Chr	%	Total	aligned	%	Properly Paired	%	Mapped to Different Chr	%
10009	91.3578	88.0212	0.963477	86.7411	0.985457	0.225351	0.00246668	84.0934	83.2993	0.990557	82.1221	0.985868	0.209865	0.00249562
10244	91.4337	88.0599	0.963101	86.8204	0.985925	0.248821	0.00272133	83.9905	83.2174	0.990796	82.0868	0.986413	0.231912	0.00276117
10290	91.3375	88.3808	0.967628	87.2766	0.987507	0.179251	0.00196251	83.8934	83.2093	0.991846	82.2072	0.987957	0.165903	0.00197755
20007	95.5225	92.1593	0.964791	90.8519	0.985814	0.234274	0.00245255	87.7426	86.9388	0.99084	85.7508	0.986334	0.217393	0.00247762
20017	97.9839	94.3573	0.962987	93.0289	0.985922	0.23295	0.00237743	89.9081	89.0811	0.990802	87.8722	0.986429	0.216148	0.0024041
20301	94.8811	91.4671	0.964018	90.3085	0.987333	0.189004	0.00199201	87.3751	86.6284	0.991455	85.5677	0.987755	0.175245	0.00200566
Mean	93.7528	90.4076	0.964334	89.1712	0.986326	0.218275	0.00232875	86.1672	85.3957	0.991049	84.2678	0.986793	0.202744	0.00235362
SD	2.80196	2.64974	0.00174523	2.60851	0.000866004	0.0276916	0.000296096	2.53553	2.50614	0.000492087	2.46932	0.000851275	0.026112	0.000305513

## Sheet: tableS2
Table S2.
	Agilent SureSelect v1 (N=22, MAPQ>20)
Subject	Total	Reads In TRs	%	Reads Outside TRs ≤ 200bp	%	Reads Outside TRs	%
1055QC0003	58491702	33448487	0.57185	6086653	0.10406	18956562	0.32409
1055QC0004	64745344	37067779	0.572517	7374990	0.113908	20302575	0.313576
1055QC0005	62767123	35115418	0.559456	6943727	0.110627	20707978	0.329918
1055QC0006	37446538	22032136	0.588362	4030064	0.107622	11384338	0.304016
1055QC0007	43179268	24907473	0.576839	4560158	0.10561	13711637	0.317551
1055QC0008	41749682	23703449	0.567752	4261977	0.102084	13784256	0.330164
1055QC0009	43066440	23795243	0.552524	4579789	0.106342	14691408	0.341134
1055QC0011	50772938	29506581	0.581148	5351616	0.105403	15914741	0.313449
1055QC0012	64027979	34460668	0.538213	8576634	0.133951	20990677	0.327836
1055QC0013	53379256	31322324	0.586788	5003347	0.093732	17053585	0.31948
1055QC0014	58631499	33650069	0.573925	6389859	0.108983	18591571	0.317092
1055QC0016	63845950	35350437	0.553683	6433283	0.100763	22062230	0.345554
1055QC0017	65617516	36651569	0.558564	6853113	0.10444	22112834	0.336996
1055QC0018	62515259	34158908	0.546409	6176817	0.0988049	22179534	0.354786
1055QC0020	64429401	36304066	0.56347	6763382	0.104974	21361953	0.331556
1055QC0021	63371459	35532414	0.560701	6398170	0.100963	21440875	0.338336
1055QC0022	62929371	35345663	0.561672	6032683	0.0958643	21551025	0.342464
1055QC0024	55681765	30980022	0.556376	5322609	0.0955898	19379134	0.348034
1055QC0025	62984498	33871685	0.537778	6448364	0.10238	22664449	0.359842
1055QC0026	59156555	32350220	0.546858	5671127	0.0958664	21135208	0.357276
1055QC0028	57315518	31080141	0.542264	5661478	0.0987774	20573899	0.358959
1055QC0030	62085060	33255046	0.535637	6985975	0.112523	21844039	0.351841
Mean	5.71905e+07	3.1995e+07	0.560581	5.99572e+06	0.104838	1.91998e+07	0.334725
SD	8.58942e+06	4.50164e+06	0.0156709	1.11164e+06	0.12942	3.30098e+06	0.0165204
	1000G capture kit (N=6, MAPQ>20)
Subject	Total	Reads In TRs	%	Reads Outside TRs ≤ 200bp	%	Reads Outside TRs	%
ERR004043	31071898	8553811	0.275291	5829318	0.187607	16688769	0.537102
ERR004047	26440525	8513632	0.321992	6548257	0.24766	11378636	0.430348
SRR013908	26891213	7483287	0.27828	2635244	0.0979965	16772682	0.623724
SRR013909	26849795	7188956	0.267747	2399322	0.0893609	17261517	0.642892
SRR015428	21583250	6393154	0.296209	5379827	0.249259	9810269	0.454532
SRR015429	20990443	5907882	0.281456	5132144	0.244499	9950417	0.474045
Mean	25637854	7.34012e+06	0.286829	4.65402e+06	0.186064	13643715	0.527107
SD	3.77495e+06	1.08089e+06	0.0196143	1.72534e+06	0.0752491	3.62264e+06	0.0897617
	Illumina TrueSeq (N=6, MAPQ>20)
Subject	Total	Reads In TRs	%	Reads Outside TRs ≤ 200bp	%	Reads Outside TRs	%
10009	73250976	34189278	0.466742	15965481	0.217956	23096217	0.315303
10244	73126718	34099263	0.466304	15996161	0.218746	23031294	0.31495
10290	73485626	34172592	0.465024	16045351	0.218347	23267683	0.316629
20007	76278895	35453877	0.464793	16624706	0.217946	24200312	0.317261
20017	78078870	35643376	0.456505	16719978	0.214142	25715516	0.329353
20301	76250277	35127312	0.460684	16422888	0.215381	24700077	0.323934
Mean	7.50786e+07	3.47809e+07	0.463342	1.62958e+07	0.217086	2.40018e+07	0.319572
SD	2.07378e+06	707312	0.00397679	336415	0.00186619	1.07375e+06	0.00580152

## Sheet: Table S3
Table S3 SNP information for 22 SureSelect samples
Sample	depth_GTE	dist_cut	Total_gatk_all	same_snp_all	same_snp_call_all	consistent_rate_all	het_Total_gatk_all	het_same_snp_all	het_same_snp_call_all	het_consistent_rate_all	Ti_all	Tv_all	TiTv_ratio_all	Total_gatk_in	same_snp_in	same_snp_call_in	consistent_rate_in	het_Total_gatk_in	het_same_snp_in	het_same_snp_call_in	het_consistent_rate_in	Ti_in	Tv_in	TiTv_ratio_in	Total_gatk_out	same_snp_out	same_snp_call_out	consistent_rate_out	het_Total_gatk_out	het_same_snp_out	het_same_snp_call_out	het_consistent_rate_out	Ti_out	Tv_out	TiTv_ratio_out
1055QC0003	1	0	199571	18815	18705	99.42	89748	9576	9531	99.53	137871	61700	2.23	65925	6772	6744	99.59	14612	2085	2069	99.23	48605	17320	2.81	133646	12043	11961	99.32	75136	7491	7462	99.61	89266	44380	2.01
1055QC0004	1	0	212963	20406	20245	99.21	99870	10701	10615	99.2	147595	65368	2.26	65910	6779	6727	99.23	14744	2115	2069	97.83	48624	17286	2.81	147053	13627	13518	99.2	85126	8586	8546	99.53	98971	48082	2.06
1055QC0005	1	0	215995	20463	20102	98.24	103124	10751	10693	99.46	148763	67232	2.21	65885	6754	6718	99.47	14687	2103	2087	99.24	48579	17306	2.81	150110	13709	13384	97.63	88437	8648	8606	99.51	100184	49926	2.01
1055QC0006	1	0	158040	14561	14479	99.44	61430	6381	6319	99.03	110860	47180	2.35	64829	6661	6631	99.55	14304	1999	1973	98.7	47894	16935	2.83	93211	7900	7848	99.34	47126	4382	4346	99.18	62966	30245	2.08
1055QC0007	1	0	175228	15895	15803	99.42	72804	7442	7380	99.17	122230	52998	2.31	66714	6734	6708	99.61	14676	2118	2095	98.91	49159	17555	2.8	108514	9161	9095	99.28	58128	5324	5285	99.27	73071	35443	2.06
1055QC0008	1	0	171387	15759	15673	99.45	71579	7348	7295	99.28	119001	52386	2.27	65160	6720	6693	99.6	14192	2034	2011	98.87	48112	17048	2.82	106227	9039	8980	99.35	57387	5314	5284	99.44	70889	35338	2.01
1055QC0009	1	0	178981	16473	16386	99.47	78067	7925	7873	99.34	124141	54840	2.26	64995	6709	6678	99.54	14806	2095	2068	98.71	47991	17004	2.82	113986	9764	9708	99.43	63261	5830	5805	99.57	76150	37836	2.01
1055QC0011	1	0	186279	17118	17015	99.4	78721	8033	7965	99.15	129147	57132	2.26	66242	6774	6742	99.53	14187	2018	1993	98.76	48823	17419	2.8	120037	10344	10273	99.31	64534	6015	5972	99.29	80324	39713	2.02
1055QC0012	1	0	207335	20510	20430	99.61	96166	10492	10473	99.82	141946	65389	2.17	62045	6715	6709	99.91	14270	2066	2062	99.81	45823	16222	2.82	145290	13795	13721	99.46	81896	8426	8411	99.82	96123	49167	1.96
1055QC0013	1	0	188699	17030	16967	99.63	83554	8219	8181	99.54	130151	58548	2.22	66551	6769	6752	99.75	14752	2073	2057	99.23	49035	17516	2.8	122148	10261	10215	99.55	68802	6146	6124	99.64	81116	41032	1.98
1055QC0014	1	0	198931	18571	18492	99.57	89081	9194	9153	99.55	136719	62212	2.2	64865	6763	6744	99.72	14340	2048	2030	99.12	47852	17013	2.81	134066	11808	11748	99.49	74741	7146	7123	99.68	88867	45199	1.97
1055QC0016	1	0	222407	20512	20403	99.47	109244	11147	11104	99.61	152669	69738	2.19	66373	6797	6780	99.75	14518	2061	2048	99.37	48950	17423	2.81	156034	13715	13623	99.33	94726	9086	9056	99.67	103719	52315	1.98
1055QC0017	1	0	214844	20278	20183	99.53	103941	10889	10841	99.56	147526	67318	2.19	65298	6797	6781	99.76	14953	2076	2062	99.33	48176	17122	2.81	149546	13481	13402	99.41	88988	8813	8779	99.61	99350	50196	1.98
1055QC0018	1	0	218975	20417	20332	99.58	107452	11109	11072	99.67	150253	68722	2.19	65521	6808	6789	99.72	14852	2122	2108	99.34	48276	17245	2.8	153454	13609	13543	99.52	92600	8987	8964	99.74	101977	51477	1.98
1055QC0020	1	0	218135	20154	20077	99.62	106156	10675	10638	99.65	149187	68948	2.16	64773	6791	6777	99.79	14678	2110	2100	99.53	47772	17001	2.81	153362	13363	13300	99.53	91478	8565	8538	99.68	101415	51947	1.95
1055QC0021	1	0	216689	19928	19839	99.55	105939	10473	10434	99.63	148695	67994	2.19	64870	6802	6784	99.74	14839	2051	2037	99.32	47904	16966	2.82	151819	13126	13055	99.46	91100	8422	8397	99.7	100791	51028	1.98
1055QC0022	1	0	218957	19994	19917	99.61	107260	10716	10687	99.73	149168	69789	2.14	65655	6776	6761	99.78	14468	2035	2024	99.46	48414	17241	2.81	153302	13218	13156	99.53	92792	8681	8663	99.79	100754	52548	1.92
1055QC0024	1	0	205225	18619	18534	99.54	96336	9536	9489	99.51	141774	63451	2.23	66086	6763	6738	99.63	14640	2049	2030	99.07	48750	17336	2.81	139139	11856	11796	99.49	81696	7487	7459	99.63	93024	46115	2.02
1055QC0025	1	0	220617	20822	20745	99.63	109817	11348	11309	99.66	151337	69280	2.18	63997	6772	6758	99.79	14436	2012	1999	99.35	47307	16690	2.83	156620	14050	13987	99.55	95381	9336	9310	99.72	104030	52590	1.98
1055QC0026	1	0	208893	19579	19509	99.64	101462	10459	10429	99.71	142630	66263	2.15	64558	6756	6744	99.82	14591	2083	2073	99.52	47657	16901	2.82	144335	12823	12765	99.55	86871	8376	8356	99.76	94973	49362	1.92
1055QC0028	1	0	211140	19404	19148	98.68	103783	10291	10248	99.58	144202	66938	2.15	64529	6709	6682	99.6	14533	2105	2092	99.38	47580	16949	2.81	146611	12695	12466	98.2	89250	8186	8156	99.63	96622	49989	1.93
1055QC0030	1	0	225492	21248	21154	99.56	112485	11537	11509	99.76	153789	71703	2.14	64298	6775	6763	99.82	14504	2057	2049	99.61	47490	16808	2.83	161194	14473	14391	99.43	97981	9480	9460	99.79	106299	54895	1.94
1055QC0003	2	0	199571	18815	18705	99.42	89748	9576	9531	99.53	137871	61700	2.23	65925	6772	6744	99.59	14612	2085	2069	99.23	48605	17320	2.81	133646	12043	11961	99.32	75136	7491	7462	99.61	89266	44380	2.01
1055QC0004	2	0	212963	20406	20245	99.21	99870	10701	10615	99.2	147595	65368	2.26	65910	6779	6727	99.23	14744	2115	2069	97.83	48624	17286	2.81	147053	13627	13518	99.2	85126	8586	8546	99.53	98971	48082	2.06
1055QC0005	2	0	215995	20463	20102	98.24	103124	10751	10693	99.46	148763	67232	2.21	65885	6754	6718	99.47	14687	2103	2087	99.24	48579	17306	2.81	150110	13709	13384	97.63	88437	8648	8606	99.51	100184	49926	2.01
1055QC0006	2	0	158040	14561	14479	99.44	61430	6381	6319	99.03	110860	47180	2.35	64829	6661	6631	99.55	14304	1999	1973	98.7	47894	16935	2.83	93211	7900	7848	99.34	47126	4382	4346	99.18	62966	30245	2.08
1055QC0007	2	0	175228	15895	15803	99.42	72804	7442	7380	99.17	122230	52998	2.31	66714	6734	6708	99.61	14676	2118	2095	98.91	49159	17555	2.8	108514	9161	9095	99.28	58128	5324	5285	99.27	73071	35443	2.06
1055QC0008	2	0	171387	15759	15673	99.45	71579	7348	7295	99.28	119001	52386	2.27	65160	6720	6693	99.6	14192	2034	2011	98.87	48112	17048	2.82	106227	9039	8980	99.35	57387	5314	5284	99.44	70889	35338	2.01
1055QC0009	2	0	178981	16473	16386	99.47	78067	7925	7873	99.34	124141	54840	2.26	64995	6709	6678	99.54	14806	2095	2068	98.71	47991	17004	2.82	113986	9764	9708	99.43	63261	5830	5805	99.57	76150	37836	2.01
1055QC0011	2	0	186279	17118	17015	99.4	78721	8033	7965	99.15	129147	57132	2.26	66242	6774	6742	99.53	14187	2018	1993	98.76	48823	17419	2.8	120037	10344	10273	99.31	64534	6015	5972	99.29	80324	39713	2.02
1055QC0012	2	0	207335	20510	20430	99.61	96166	10492	10473	99.82	141946	65389	2.17	62045	6715	6709	99.91	14270	2066	2062	99.81	45823	16222	2.82	145290	13795	13721	99.46	81896	8426	8411	99.82	96123	49167	1.96
1055QC0013	2	0	188699	17030	16967	99.63	83554	8219	8181	99.54	130151	58548	2.22	66551	6769	6752	99.75	14752	2073	2057	99.23	49035	17516	2.8	122148	10261	10215	99.55	68802	6146	6124	99.64	81116	41032	1.98
1055QC0014	2	0	198931	18571	18492	99.57	89081	9194	9153	99.55	136719	62212	2.2	64865	6763	6744	99.72	14340	2048	2030	99.12	47852	17013	2.81	134066	11808	11748	99.49	74741	7146	7123	99.68	88867	45199	1.97
1055QC0016	2	0	222407	20512	20403	99.47	109244	11147	11104	99.61	152669	69738	2.19	66373	6797	6780	99.75	14518	2061	2048	99.37	48950	17423	2.81	156034	13715	13623	99.33	94726	9086	9056	99.67	103719	52315	1.98
1055QC0017	2	0	214844	20278	20183	99.53	103941	10889	10841	99.56	147526	67318	2.19	65298	6797	6781	99.76	14953	2076	2062	99.33	48176	17122	2.81	149546	13481	13402	99.41	88988	8813	8779	99.61	99350	50196	1.98
1055QC0018	2	0	218975	20417	20332	99.58	107452	11109	11072	99.67	150253	68722	2.19	65521	6808	6789	99.72	14852	2122	2108	99.34	48276	17245	2.8	153454	13609	13543	99.52	92600	8987	8964	99.74	101977	51477	1.98
1055QC0020	2	0	218135	20154	20077	99.62	106156	10675	10638	99.65	149187	68948	2.16	64773	6791	6777	99.79	14678	2110	2100	99.53	47772	17001	2.81	153362	13363	13300	99.53	91478	8565	8538	99.68	101415	51947	1.95
1055QC0021	2	0	216689	19928	19839	99.55	105939	10473	10434	99.63	148695	67994	2.19	64870	6802	6784	99.74	14839	2051	2037	99.32	47904	16966	2.82	151819	13126	13055	99.46	91100	8422	8397	99.7	100791	51028	1.98
1055QC0022	2	0	218957	19994	19917	99.61	107260	10716	10687	99.73	149168	69789	2.14	65655	6776	6761	99.78	14468	2035	2024	99.46	48414	17241	2.81	153302	13218	13156	99.53	92792	8681	8663	99.79	100754	52548	1.92
1055QC0024	2	0	205225	18619	18534	99.54	96336	9536	9489	99.51	141774	63451	2.23	66086	6763	6738	99.63	14640	2049	2030	99.07	48750	17336	2.81	139139	11856	11796	99.49	81696	7487	7459	99.63	93024	46115	2.02
1055QC0025	2	0	220617	20822	20745	99.63	109817	11348	11309	99.66	151337	69280	2.18	63997	6772	6758	99.79	14436	2012	1999	99.35	47307	16690	2.83	156620	14050	13987	99.55	95381	9336	9310	99.72	104030	52590	1.98
1055QC0026	2	0	208893	19579	19509	99.64	101462	10459	10429	99.71	142630	66263	2.15	64558	6756	6744	99.82	14591	2083	2073	99.52	47657	16901	2.82	144335	12823	12765	99.55	86871	8376	8356	99.76	94973	49362	1.92
1055QC0028	2	0	211140	19404	19148	98.68	103783	10291	10248	99.58	144202	66938	2.15	64529	6709	6682	99.6	14533	2105	2092	99.38	47580	16949	2.81	146611	12695	12466	98.2	89250	8186	8156	99.63	96622	49989	1.93
1055QC0030	2	0	225492	21248	21154	99.56	112485	11537	11509	99.76	153789	71703	2.14	64298	6775	6763	99.82	14504	2057	2049	99.61	47490	16808	2.83	161194	14473	14391	99.43	97981	9480	9460	99.79	106299	54895	1.94
1055QC0003	3	0	179386	16444	16354	99.45	69563	7225	7180	99.38	123948	55438	2.24	65814	6771	6743	99.59	14501	2084	2068	99.23	48522	17292	2.81	113572	9673	9611	99.36	55062	5141	5112	99.44	75426	38146	1.98
1055QC0004	3	0	189428	17579	17441	99.21	76335	7897	7811	98.91	131261	58167	2.26	65780	6778	6726	99.23	14614	2114	2068	97.82	48534	17246	2.81	123648	10801	10715	99.2	61721	5783	5743	99.31	82727	40921	2.02
1055QC0005	3	0	191821	17603	17353	98.58	78950	8002	7944	99.28	132058	59763	2.21	65775	6753	6717	99.47	14577	2102	2086	99.24	48504	17271	2.81	126046	10850	10636	98.03	64373	5900	5858	99.29	83554	42492	1.97
1055QC0006	3	0	146391	13372	13294	99.42	49781	5196	5134	98.81	102945	43446	2.37	64699	6659	6629	99.55	14174	1997	1971	98.7	47811	16888	2.83	81692	6713	6665	99.28	35607	3199	3163	98.87	55134	26558	2.08
1055QC0007	3	0	160773	14451	14367	99.42	58349	6006	5944	98.97	112272	48501	2.31	66602	6732	6706	99.61	14564	2116	2093	98.91	49084	17518	2.8	94171	7719	7661	99.25	43785	3890	3851	99	63188	30983	2.04
1055QC0008	3	0	157189	14213	14135	99.45	57381	5810	5757	99.09	109289	47900	2.28	65026	6716	6689	99.6	14058	2030	2007	98.87	48013	17013	2.82	92163	7497	7446	99.32	43323	3780	3750	99.21	61276	30887	1.98
1055QC0009	3	0	162778	14695	14617	99.47	61864	6156	6104	99.16	112933	49845	2.27	64871	6706	6675	99.54	14682	2092	2065	98.71	47903	16968	2.82	97907	7989	7942	99.41	47182	4064	4039	99.38	65030	32877	1.98
1055QC0011	3	0	169808	15316	15223	99.39	62250	6241	6173	98.91	117706	52102	2.26	66138	6770	6738	99.53	14083	2014	1989	98.76	48754	17384	2.8	103670	8546	8485	99.29	48167	4227	4184	98.98	68952	34718	1.99
1055QC0012	3	0	182281	17513	17458	99.69	71112	7520	7501	99.75	124905	57376	2.18	61871	6708	6702	99.91	14096	2059	2055	99.81	45693	16178	2.82	120410	10805	10756	99.55	57016	5461	5446	99.73	79212	41198	1.92
1055QC0013	3	0	172033	15288	15231	99.63	66888	6482	6445	99.43	118796	53237	2.23	66417	6765	6748	99.75	14618	2069	2053	99.23	48942	17475	2.8	105616	8523	8483	99.53	52270	4413	4392	99.52	69854	35762	1.95
1055QC0014	3	0	179223	16355	16292	99.61	69373	6994	6953	99.41	123081	56142	2.19	64746	6761	6742	99.72	14221	2046	2028	99.12	47774	16972	2.81	114477	9594	9550	99.54	55152	4948	4925	99.54	75307	39170	1.92
1055QC0016	3	0	195951	17448	17367	99.54	82788	8111	8068	99.47	134447	61504	2.19	66254	6796	6779	99.75	14399	2060	2047	99.37	48875	17379	2.81	129697	10652	10588	99.4	68389	6051	6021	99.5	85572	44125	1.94
1055QC0017	3	0	189282	17243	17168	99.57	78379	7874	7826	99.39	129845	59437	2.18	65166	6796	6780	99.76	14821	2075	2061	99.33	48096	17070	2.82	124116	10447	10388	99.44	63558	5799	5765	99.41	81749	42367	1.93
1055QC0018	3	0	193712	17541	17478	99.64	82189	8255	8218	99.55	132670	61042	2.17	65415	6807	6788	99.72	14746	2121	2107	99.34	48209	17206	2.8	128297	10734	10690	99.59	67443	6134	6111	99.63	84461	43836	1.93
1055QC0020	3	0	194089	17481	17416	99.63	82110	8014	7977	99.54	132747	61342	2.16	64634	6790	6776	99.79	14539	2109	2099	99.53	47683	16951	2.81	129455	10691	10640	99.52	67571	5905	5878	99.54	85064	44391	1.92
1055QC0021	3	0	193020	17226	17151	99.56	82270	7785	7746	99.5	132232	60788	2.18	64732	6799	6781	99.74	14701	2048	2034	99.32	47806	16926	2.82	128288	10427	10370	99.45	67569	5737	5712	99.56	84426	43862	1.92
1055QC0022	3	0	195445	17356	17295	99.65	83748	8094	8065	99.64	132832	62613	2.12	65506	6773	6758	99.78	14319	2032	2021	99.46	48316	17190	2.81	129939	10583	10537	99.57	69429	6062	6044	99.7	84516	45423	1.86
1055QC0024	3	0	184278	16359	16284	99.54	75389	7286	7239	99.35	127152	57126	2.23	65954	6759	6734	99.63	14508	2045	2026	99.07	48659	17295	2.81	118324	9600	9550	99.48	60881	5241	5213	99.47	78493	39831	1.97
1055QC0025	3	0	194381	17797	17735	99.65	83581	8338	8299	99.53	133252	61129	2.18	63834	6766	6752	99.79	14273	2006	1993	99.35	47193	16641	2.84	130547	11031	10983	99.56	69308	6332	6306	99.59	86059	44488	1.93
1055QC0026	3	0	185178	16786	16732	99.68	77747	7682	7652	99.61	126279	58899	2.14	64416	6752	6740	99.82	14449	2079	2069	99.52	47553	16863	2.82	120762	10034	9992	99.58	63298	5603	5583	99.64	78726	42036	1.87
1055QC0028	3	0	187338	16767	16586	98.92	79981	7729	7686	99.44	127834	59504	2.15	64382	6703	6676	99.6	14386	2099	2086	99.38	47485	16897	2.81	122956	10064	9910	98.47	65595	5630	5600	99.47	80349	42607	1.89
1055QC0030	3	0	198505	18037	17966	99.61	85498	8349	8321	99.66	135046	63459	2.13	64160	6774	6762	99.82	14366	2056	2048	99.61	47397	16763	2.83	134345	11263	11204	99.48	71132	6293	6273	99.68	87649	46696	1.88
1055QC0003	4	0	159332	14543	14469	99.49	49509	5340	5295	99.16	110964	48368	2.29	65648	6768	6741	99.6	14335	2082	2066	99.23	48404	17244	2.81	93684	7775	7728	99.4	35174	3258	3229	99.11	62560	31124	2.01
1055QC0004	4	0	165757	15432	15311	99.22	52664	5767	5681	98.51	116019	49738	2.33	65563	6775	6723	99.23	14397	2111	2065	97.82	48386	17177	2.82	100194	8657	8588	99.2	38267	3656	3616	98.91	67633	32561	2.08
1055QC0005	4	0	167183	15309	15140	98.9	54312	5789	5731	99	116321	50862	2.29	65574	6749	6713	99.47	14376	2098	2082	99.24	48364	17210	2.81	101609	8560	8427	98.45	39936	3691	3649	98.86	67957	33652	2.02
1055QC0006	4	0	135185	12507	12434	99.42	38575	4336	4274	98.57	95792	39393	2.43	64516	6653	6623	99.55	13991	1991	1965	98.69	47698	16818	2.84	70669	5854	5811	99.27	24584	2345	2309	98.46	48094	22575	2.13
1055QC0007	4	0	145615	13285	13206	99.41	43191	4845	4783	98.72	102541	43074	2.38	66422	6728	6702	99.61	14384	2112	2089	98.91	48973	17449	2.81	79193	6557	6504	99.19	28807	2733	2694	98.57	53568	25625	2.09
1055QC0008	4	0	141642	12970	12898	99.44	41834	4573	4520	98.84	99493	42149	2.36	64797	6709	6682	99.6	13829	2023	2000	98.86	47857	16940	2.83	76845	6261	6216	99.28	28005	2550	2520	98.82	51636	25209	2.05
1055QC0009	4	0	145780	13349	13281	99.49	44866	4820	4768	98.92	102218	43562	2.35	64687	6701	6670	99.54	14498	2087	2060	98.71	47785	16902	2.83	81093	6648	6611	99.44	30368	2733	2708	99.09	54433	26660	2.04
1055QC0011	4	0	153011	13889	13802	99.37	45453	4820	4752	98.59	107021	45990	2.33	65976	6766	6734	99.53	13921	2010	1985	98.76	48642	17334	2.81	87035	7123	7068	99.23	31532	2810	2767	98.47	58379	28656	2.04
1055QC0012	4	0	161354	15592	15554	99.76	50185	5616	5597	99.66	112070	49284	2.27	61622	6701	6695	99.91	13847	2052	2048	99.81	45521	16101	2.83	99732	8891	8859	99.64	36338	3564	3549	99.58	66549	33183	2.01
1055QC0013	4	0	152999	13723	13675	99.65	47854	4926	4889	99.25	106914	46085	2.32	66223	6760	6743	99.75	14424	2064	2048	99.22	48801	17422	2.8	86776	6963	6932	99.55	33430	2862	2841	99.27	58113	28663	2.03
1055QC0014	4	0	159470	14623	14566	99.61	49620	5268	5227	99.22	110765	48705	2.27	64555	6754	6735	99.72	14030	2039	2021	99.12	47643	16912	2.82	94915	7869	7831	99.52	35590	3229	3206	99.29	63122	31793	1.99
1055QC0016	4	0	168988	15094	15025	99.54	55825	5769	5726	99.25	117164	51824	2.26	66062	6790	6773	99.75	14207	2054	2041	99.37	48741	17321	2.81	102926	8304	8252	99.37	41618	3715	3685	99.19	68423	34503	1.98
1055QC0017	4	0	164995	15033	14968	99.57	54092	5674	5626	99.15	114354	50641	2.26	64966	6790	6774	99.76	14621	2069	2055	99.32	47951	17015	2.82	100029	8243	8194	99.41	39471	3605	3571	99.06	66403	33626	1.97
1055QC0018	4	0	167628	15139	15089	99.67	56105	5866	5829	99.37	115933	51695	2.24	65231	6802	6783	99.72	14562	2116	2102	99.34	48083	17148	2.8	102397	8337	8306	99.63	41543	3750	3727	99.39	67850	34547	1.96
1055QC0020	4	0	168085	15279	15225	99.65	56106	5823	5786	99.36	116059	52026	2.23	64409	6779	6765	99.79	14314	2098	2088	99.52	47522	16887	2.81	103676	8500	8460	99.53	41792	3725	3698	99.28	68537	35139	1.95
1055QC0021	4	0	166874	15029	14965	99.57	56124	5599	5560	99.3	115627	51247	2.26	64498	6796	6778	99.74	14467	2045	2031	99.32	47657	16841	2.83	102376	8233	8187	99.44	41657	3554	3529	99.3	67970	34406	1.98
1055QC0022	4	0	167815	15012	14964	99.68	56118	5763	5734	99.5	115623	52192	2.22	65307	6771	6756	99.78	14120	2030	2019	99.46	48180	17127	2.81	102508	8241	8208	99.6	41998	3733	3715	99.52	67443	35065	1.92
1055QC0024	4	0	161395	14432	14367	99.55	52506	5369	5322	99.12	112394	49001	2.29	65764	6758	6733	99.63	14318	2044	2025	99.07	48532	17232	2.82	95631	7674	7634	99.48	38188	3325	3297	99.16	63862	31769	2.01
1055QC0025	4	0	167273	15354	15299	99.64	56473	5902	5863	99.34	115840	51433	2.25	63616	6761	6747	99.79	14055	2001	1988	99.35	47049	16567	2.84	103657	8593	8552	99.52	42418	3901	3875	99.33	68791	34866	1.97
1055QC0026	4	0	160738	14673	14623	99.66	53307	5573	5543	99.46	111085	49653	2.24	64168	6746	6734	99.82	14201	2073	2063	99.52	47383	16785	2.82	96570	7927	7889	99.52	39106	3500	3480	99.43	63702	32868	1.94
1055QC0028	4	0	161772	14567	14434	99.09	54415	5577	5534	99.23	111802	49970	2.24	64150	6694	6668	99.61	14154	2091	2078	99.38	47320	16830	2.81	97622	7873	7766	98.64	40261	3486	3456	99.14	64482	33140	1.95
1055QC0030	4	0	170216	15649	15595	99.65	57209	5978	5950	99.53	117582	52634	2.23	63945	6767	6755	99.82	14151	2049	2041	99.61	47251	16694	2.83	106271	8882	8840	99.53	43058	3929	3909	99.49	70331	35940	1.96
1055QC0003	5	0	149420	13762	13695	99.51	39597	4566	4521	99.01	104704	44716	2.34	65407	6760	6733	99.6	14094	2074	2058	99.23	48249	17158	2.81	84013	7002	6962	99.43	25503	2492	2463	98.84	56455	27558	2.05
1055QC0004	5	0	154593	14485	14374	99.23	41500	4830	4744	98.22	108889	45704	2.38	65377	6771	6719	99.23	14211	2107	2061	97.82	48252	17125	2.82	89216	7714	7655	99.24	27289	2723	2683	98.53	60637	28579	2.12
1055QC0005	5	0	155363	14284	14151	99.07	42492	4800	4742	98.79	108755	46608	2.33	65364	6745	6710	99.48	14166	2095	2079	99.24	48229	17135	2.81	89999	7539	7441	98.7	28326	2705	2663	98.45	60526	29473	2.05
1055QC0006	5	0	129404	12061	11990	99.41	32794	3892	3830	98.41	92081	37323	2.47	64250	6638	6608	99.55	13725	1976	1950	98.68	47504	16746	2.84	65154	5423	5382	99.24	19069	1916	1880	98.12	44577	20577	2.17
1055QC0007	5	0	137831	12674	12601	99.42	35407	4240	4178	98.54	97596	40235	2.43	66179	6721	6696	99.63	14141	2106	2083	98.91	48817	17362	2.81	71652	5953	5905	99.19	21266	2134	2095	98.17	48779	22873	2.13
1055QC0008	5	0	133949	12390	12321	99.44	34141	3996	3943	98.67	94767	39182	2.42	64561	6704	6677	99.6	13593	2018	1995	98.86	47704	16857	2.83	69388	5686	5644	99.26	20548	1978	1948	98.48	47063	22325	2.11
1055QC0009	5	0	137339	12719	12654	99.49	36425	4193	4141	98.76	96906	40433	2.4	64445	6692	6661	99.54	14256	2078	2051	98.7	47605	16840	2.83	72894	6027	5993	99.44	22169	2115	2090	98.82	49301	23593	2.09
1055QC0011	5	0	144498	13250	13164	99.35	36940	4182	4114	98.37	101574	42924	2.37	65768	6759	6727	99.53	13713	2003	1978	98.75	48490	17278	2.81	78730	6491	6437	99.17	23227	2179	2136	98.03	53084	25646	2.07
1055QC0012	5	0	152138	14844	14809	99.76	40969	4871	4852	99.61	106438	45700	2.33	61357	6689	6683	99.91	13582	2040	2036	99.8	45338	16019	2.83	90781	8155	8126	99.64	27387	2831	2816	99.47	61100	29681	2.06
1055QC0013	5	0	142910	12985	12939	99.65	37765	4190	4153	99.12	100685	42225	2.38	65966	6753	6736	99.75	14167	2057	2041	99.22	48620	17346	2.8	76944	6232	6203	99.53	23598	2133	2112	99.02	52065	24879	2.09
1055QC0014	5	0	149827	13879	13828	99.63	39977	4529	4489	99.12	104890	44937	2.33	64318	6746	6727	99.72	13793	2031	2013	99.11	47483	16835	2.82	85509	7133	7101	99.55	26184	2498	2476	99.12	57407	28102	2.04
1055QC0016	5	0	155867	14085	14024	99.57	42704	4768	4725	99.1	108833	47034	2.31	65861	6785	6768	99.75	14006	2049	2036	99.37	48608	17253	2.82	90006	7300	7256	99.4	28698	2719	2689	98.9	60225	29781	2.02
1055QC0017	5	0	153599	14116	14058	99.59	42696	4763	4716	99.01	107162	46437	2.31	64719	6785	6769	99.76	14374	2064	2050	99.32	47777	16942	2.82	88880	7331	7289	99.43	28322	2699	2666	98.78	59385	29495	2.01
1055QC0018	5	0	154650	14082	14035	99.67	43127	4812	4775	99.23	107769	46881	2.3	65023	6796	6777	99.72	14354	2110	2096	99.34	47948	17075	2.81	89627	7286	7258	99.62	28773	2702	2679	99.15	59821	29806	2.01
1055QC0020	5	0	155355	14300	14250	99.65	43376	4848	4811	99.24	108137	47218	2.29	64175	6775	6761	99.79	14080	2094	2084	99.52	47363	16812	2.82	91180	7525	7489	99.52	29296	2754	2727	99.02	60774	30406	2
1055QC0021	5	0	153805	14087	14032	99.61	43055	4666	4627	99.16	107347	46458	2.31	64235	6786	6768	99.73	14204	2035	2021	99.31	47475	16760	2.83	89570	7301	7264	99.49	28851	2631	2606	99.05	59872	29698	2.02
1055QC0022	5	0	153772	13883	13841	99.7	42075	4640	4611	99.38	107122	46650	2.3	65064	6766	6751	99.78	13877	2025	2014	99.46	48015	17049	2.82	88708	7117	7090	99.62	28198	2615	2597	99.31	59107	29601	2
1055QC0024	5	0	149590	13543	13480	99.53	40701	4482	4435	98.95	104853	44737	2.34	65559	6749	6724	99.63	14113	2035	2016	99.07	48395	17164	2.82	84031	6794	6756	99.44	26588	2447	2419	98.86	56458	27573	2.05
1055QC0025	5	0	153720	14195	14143	99.63	42920	4746	4707	99.18	107145	46575	2.3	63390	6756	6742	99.79	13829	1996	1983	99.35	46886	16504	2.84	90330	7439	7401	99.49	29091	2750	2724	99.05	60259	30071	2
1055QC0026	5	0	148135	13668	13624	99.68	40704	4574	4544	99.34	103457	44678	2.32	63925	6736	6724	99.82	13958	2063	2053	99.52	47219	16706	2.83	84210	6932	6900	99.54	26746	2511	2491	99.2	56238	27972	2.01
1055QC0028	5	0	148995	13573	13476	99.29	41638	4619	4576	99.07	103914	45081	2.31	63931	6689	6663	99.61	13935	2086	2073	99.38	47166	16765	2.81	85064	6884	6813	98.97	27703	2533	2503	98.82	56748	28316	2
1055QC0030	5	0	156954	14577	14530	99.68	43947	4913	4885	99.43	109520	47434	2.31	63723	6758	6746	99.82	13929	2040	2032	99.61	47095	16628	2.83	93231	7819	7784	99.55	30018	2873	2853	99.3	62425	30806	2.03
1055QC0003	6	0	145035	13394	13331	99.53	35212	4202	4157	98.93	101958	43077	2.37	65191	6755	6728	99.6	13878	2069	2053	99.23	48103	17088	2.82	79844	6639	6603	99.46	21334	2133	2104	98.64	53855	25989	2.07
1055QC0004	6	0	149687	14118	14011	99.24	36594	4467	4381	98.07	105717	43970	2.4	65130	6761	6709	99.23	13964	2097	2051	97.81	48094	17036	2.82	84557	7357	7302	99.25	22630	2370	2330	98.31	57623	26934	2.14
1055QC0005	6	0	150224	13893	13779	99.18	37353	4428	4370	98.69	105456	44768	2.36	65126	6738	6705	99.51	13928	2090	2074	99.23	48063	17063	2.82	85098	7155	7074	98.87	23425	2338	2296	98.2	57393	27705	2.07
1055QC0006	6	0	126440	11822	11752	99.41	29830	3654	3592	98.3	90106	36334	2.48	63990	6626	6596	99.55	13465	1964	1938	98.68	47322	16668	2.84	62450	5196	5156	99.23	16365	1690	1654	97.87	42784	19666	2.18
1055QC0007	6	0	134344	12409	12337	99.42	31920	3976	3914	98.44	95307	39037	2.44	65947	6710	6685	99.63	13909	2095	2072	98.9	48648	17299	2.81	68397	5699	5652	99.18	18011	1881	1842	97.93	46659	21738	2.15
1055QC0008	6	0	130321	12117	12051	99.46	30513	3726	3673	98.58	92412	37909	2.44	64271	6689	6662	99.6	13303	2003	1980	98.85	47511	16760	2.83	66050	5428	5389	99.28	17210	1723	1693	98.26	44901	21149	2.12
1055QC0009	6	0	133498	12408	12346	99.5	32584	3885	3833	98.66	94441	39057	2.42	64143	6673	6642	99.54	13954	2059	2032	98.69	47401	16742	2.83	69355	5735	5704	99.46	18630	1826	1801	98.63	47040	22315	2.11
1055QC0011	6	0	140588	12984	12901	99.36	33030	3919	3851	98.26	99054	41534	2.38	65533	6754	6723	99.54	13478	1999	1974	98.75	48334	17199	2.81	75055	6230	6178	99.17	19552	1920	1877	97.76	50720	24335	2.08
1055QC0012	6	0	147795	14501	14470	99.79	36626	4532	4513	99.58	103684	44111	2.35	61072	6676	6670	99.91	13297	2027	2023	99.8	45133	15939	2.83	86723	7825	7800	99.68	23329	2505	2490	99.4	58551	28172	2.08
1055QC0013	6	0	138611	12693	12648	99.65	33466	3899	3862	99.05	97975	40636	2.41	65729	6743	6726	99.75	13930	2047	2031	99.22	48455	17274	2.81	72882	5950	5922	99.53	19536	1852	1831	98.87	49520	23362	2.12
1055QC0014	6	0	145390	13538	13488	99.63	35540	4189	4149	99.05	102070	43320	2.36	64067	6738	6719	99.72	13542	2023	2005	99.11	47310	16757	2.82	81323	6800	6769	99.54	21998	2166	2144	98.98	54760	26563	2.06
1055QC0016	6	0	150130	13675	13618	99.58	36967	4362	4319	99.01	105181	44949	2.34	65626	6770	6753	99.75	13771	2034	2021	99.36	48430	17196	2.82	84504	6905	6865	99.42	23196	2328	2298	98.71	56751	27753	2.04
1055QC0017	6	0	148481	13754	13697	99.59	37578	4402	4355	98.93	103912	44569	2.33	64505	6781	6765	99.76	14160	2060	2046	99.32	47625	16880	2.82	83976	6973	6932	99.41	23418	2342	2309	98.59	56287	27689	2.03
1055QC0018	6	0	148975	13654	13610	99.68	37452	4387	4350	99.16	104169	44806	2.32	64792	6789	6770	99.72	14123	2103	2089	99.33	47786	17006	2.81	84183	6865	6840	99.64	23329	2284	2261	98.99	56383	27800	2.03
1055QC0020	6	0	149813	13902	13854	99.65	37834	4452	4415	99.17	104675	45138	2.32	63939	6762	6748	99.79	13844	2081	2071	99.52	47194	16745	2.82	85874	7140	7106	99.52	23990	2371	2344	98.86	57481	28393	2.02
1055QC0021	6	0	148244	13708	13656	99.62	37494	4290	4251	99.09	103811	44433	2.34	63999	6773	6755	99.73	13968	2022	2008	99.31	47303	16696	2.83	84245	6935	6901	99.51	23526	2268	2243	98.9	56508	27737	2.04
1055QC0022	6	0	147922	13455	13415	99.7	36225	4214	4185	99.31	103510	44412	2.33	64839	6759	6744	99.78	13652	2018	2007	99.45	47861	16978	2.82	83083	6696	6671	99.63	22573	2196	2178	99.18	55649	27434	2.03
1055QC0024	6	0	144178	13132	13071	99.54	35289	4073	4026	98.85	101379	42799	2.37	65310	6738	6713	99.63	13864	2024	2005	99.06	48229	17081	2.82	78868	6394	6358	99.44	21425	2049	2021	98.63	53150	25718	2.07
1055QC0025	6	0	147771	13740	13689	99.63	36971	4292	4253	99.09	103377	44394	2.33	63160	6745	6731	99.79	13599	1985	1972	99.35	46720	16440	2.84	84611	6995	6958	99.47	23372	2307	2281	98.87	56657	27954	2.03
1055QC0026	6	0	142700	13229	13189	99.7	35269	4139	4109	99.28	100088	42612	2.35	63654	6722	6710	99.82	13687	2049	2039	99.51	47042	16612	2.83	79046	6507	6479	99.57	21582	2090	2070	99.04	53046	26000	2.04
1055QC0028	6	0	143404	13146	13067	99.4	36047	4210	4167	98.98	100401	43003	2.33	63671	6674	6648	99.61	13675	2071	2058	99.37	46993	16678	2.82	79733	6472	6419	99.18	22372	2139	2109	98.6	53408	26325	2.03
1055QC0030	6	0	151109	14155	14108	99.67	38102	4491	4463	99.38	105800	45309	2.34	63466	6750	6738	99.82	13672	2032	2024	99.61	46910	16556	2.83	87643	7405	7370	99.53	24430	2459	2439	99.19	58890	28753	2.05
1055QC0003	7	0	142307	13181	13119	99.53	32484	3990	3945	98.87	100164	42143	2.38	64969	6747	6720	99.6	13656	2061	2045	99.22	47938	17031	2.81	77338	6434	6399	99.46	18828	1929	1900	98.5	52226	25112	2.08
1055QC0004	7	0	146816	13898	13792	99.24	33723	4248	4162	97.98	103772	43044	2.41	64881	6748	6696	99.23	13715	2084	2038	97.79	47910	16971	2.82	81935	7150	7096	99.24	20008	2164	2124	98.15	55862	26073	2.14
1055QC0005	7	0	147109	13677	13569	99.21	34238	4218	4160	98.62	103451	43658	2.37	64894	6729	6696	99.51	13696	2081	2065	99.23	47894	17000	2.82	82215	6948	6873	98.92	20542	2137	2095	98.03	55557	26658	2.08
1055QC0006	7	0	124283	11634	11565	99.41	27673	3467	3405	98.21	88582	35701	2.48	63714	6617	6587	99.55	13189	1955	1929	98.67	47127	16587	2.84	60569	5017	4978	99.22	14484	1512	1476	97.62	41455	19114	2.17
1055QC0007	7	0	131981	12181	12111	99.43	29557	3750	3688	98.35	93715	38266	2.45	65689	6692	6667	99.63	13651	2077	2054	98.89	48472	17217	2.82	66292	5489	5444	99.18	15906	1673	1634	97.67	45243	21049	2.15
1055QC0008	7	0	127968	11926	11864	99.48	28160	3539	3486	98.5	90891	37077	2.45	64006	6678	6651	99.6	13038	1992	1969	98.85	47329	16677	2.84	63962	5248	5213	99.33	15122	1547	1517	98.06	43562	20400	2.14
1055QC0009	7	0	130933	12180	12118	99.49	30019	3657	3605	98.58	92737	38196	2.43	63838	6649	6618	99.53	13649	2035	2008	98.67	47186	16652	2.83	67095	5531	5500	99.44	16370	1622	1597	98.46	45551	21544	2.11
1055QC0011	7	0	138065	12788	12706	99.36	30507	3724	3656	98.17	97420	40645	2.4	65275	6739	6708	99.54	13220	1984	1959	98.74	48171	17104	2.82	72790	6049	5998	99.16	17287	1740	1697	97.53	49249	23541	2.09
1055QC0012	7	0	145101	14291	14261	99.79	33932	4323	4304	99.56	101979	43122	2.36	60780	6661	6655	99.91	13005	2012	2008	99.8	44934	15846	2.84	84321	7630	7606	99.69	20927	2311	2296	99.35	57045	27276	2.09
1055QC0013	7	0	135973	12532	12487	99.64	30828	3738	3701	99.01	96251	39722	2.42	65460	6731	6714	99.75	13661	2035	2019	99.21	48280	17180	2.81	70513	5801	5773	99.52	17167	1703	1682	98.77	47971	22542	2.13
1055QC0014	7	0	142630	13328	13278	99.62	32780	3979	3939	98.99	100281	42349	2.37	63781	6723	6704	99.72	13256	2008	1990	99.1	47100	16681	2.82	78849	6605	6574	99.53	19524	1971	1949	98.88	53181	25668	2.07
1055QC0016	7	0	146903	13442	13386	99.58	33740	4130	4087	98.96	103067	43836	2.35	65385	6763	6746	99.75	13530	2027	2014	99.36	48256	17129	2.82	81518	6679	6640	99.42	20210	2103	2073	98.57	54811	26707	2.05
1055QC0017	7	0	145447	13515	13459	99.59	34544	4164	4117	98.87	101981	43466	2.35	64259	6772	6756	99.76	13914	2051	2037	99.32	47453	16806	2.82	81188	6743	6703	99.41	20630	2113	2080	98.44	54528	26660	2.05
1055QC0018	7	0	145625	13396	13352	99.67	34102	4129	4092	99.1	101993	43632	2.34	64543	6775	6756	99.72	13874	2089	2075	99.33	47610	16933	2.81	81082	6621	6596	99.62	20228	2040	2017	98.87	54383	26699	2.04
1055QC0020	7	0	146442	13649	13604	99.67	34463	4202	4165	99.12	102490	43952	2.33	63674	6749	6735	99.79	13579	2068	2058	99.52	47006	16668	2.82	82768	6900	6869	99.55	20884	2134	2107	98.73	55484	27284	2.03
1055QC0021	7	0	144953	13441	13390	99.62	34203	4024	3985	99.03	101669	43284	2.35	63742	6757	6739	99.73	13711	2006	1992	99.3	47114	16628	2.83	81211	6684	6651	99.51	20492	2018	1993	98.76	54555	26656	2.05
1055QC0022	7	0	144507	13207	13169	99.71	32810	3968	3939	99.27	101319	43188	2.35	64568	6753	6738	99.78	13381	2012	2001	99.45	47673	16895	2.82	79939	6454	6431	99.64	19429	1956	1938	99.08	53646	26293	2.04
1055QC0024	7	0	141109	12892	12833	99.54	32220	3835	3788	98.77	99395	41714	2.38	65053	6722	6698	99.64	13607	2009	1990	99.05	48049	17004	2.83	76056	6170	6135	99.43	18613	1826	1798	98.47	51346	24710	2.08
1055QC0025	7	0	144370	13476	13427	99.64	33570	4030	3991	99.03	101175	43195	2.34	62883	6728	6714	99.79	13322	1968	1955	99.34	46533	16350	2.85	81487	6748	6713	99.48	20248	2062	2036	98.74	54642	26845	2.04
1055QC0026	7	0	139527	12976	12937	99.7	32096	3887	3857	99.23	98081	41446	2.37	63344	6706	6694	99.82	13377	2033	2023	99.51	46820	16524	2.83	76183	6270	6243	99.57	18719	1854	1834	98.92	51261	24922	2.06
1055QC0028	7	0	140077	12890	12814	99.41	32720	3957	3914	98.91	98228	41849	2.35	63422	6661	6635	99.61	13426	2058	2045	99.37	46817	16605	2.82	76655	6229	6179	99.2	19294	1899	1869	98.42	51411	25244	2.04
1055QC0030	7	0	147741	13895	13849	99.67	34734	4232	4204	99.34	103600	44141	2.35	63199	6738	6726	99.82	13405	2020	2012	99.6	46715	16484	2.83	84542	7157	7123	99.52	21329	2212	2192	99.1	56885	27657	2.06
1055QC0003	8	0	133219	12627	12580	99.63	30416	3822	3791	99.19	94154	39065	2.41	63487	6701	6675	99.61	13391	2048	2032	99.22	46904	16583	2.83	69732	5926	5905	99.65	17025	1774	1759	99.15	47250	22482	2.1
1055QC0004	8	0	137961	13315	13221	99.29	31652	4081	4005	98.14	97892	40069	2.44	63451	6707	6656	99.24	13463	2075	2030	97.83	46928	16523	2.84	74510	6608	6565	99.35	18189	2006	1975	98.45	50964	23546	2.16
1055QC0005	8	0	137807	13063	12972	99.3	32077	4023	3979	98.91	97361	40446	2.41	63391	6687	6654	99.51	13445	2073	2057	99.23	46852	16539	2.83	74416	6376	6318	99.09	18632	1950	1922	98.56	50509	23907	2.11
1055QC0006	8	0	116079	11081	11022	99.47	25896	3291	3239	98.42	83114	32965	2.52	61963	6551	6522	99.56	12898	1933	1908	98.71	45926	16037	2.86	54116	4530	4500	99.34	12998	1358	1331	98.01	37188	16928	2.2
1055QC0007	8	0	123458	11594	11532	99.47	27708	3550	3495	98.45	88046	35412	2.49	64072	6624	6601	99.65	13375	2051	2030	98.98	47368	16704	2.84	59386	4970	4931	99.22	14333	1499	1465	97.73	40678	18708	2.17
1055QC0008	8	0	119337	11342	11291	99.55	26331	3382	3340	98.76	85159	34178	2.49	62280	6597	6573	99.64	12712	1966	1946	98.98	46148	16132	2.86	57057	4745	4718	99.43	13619	1416	1394	98.45	39011	18046	2.16
1055QC0009	8	0	122279	11593	11538	99.53	28201	3518	3471	98.66	87033	35246	2.47	62140	6594	6564	99.55	13359	2026	2000	98.72	46035	16105	2.86	60139	4999	4974	99.5	14842	1492	1471	98.59	40998	19141	2.14
1055QC0011	8	0	129261	12175	12105	99.43	28613	3569	3513	98.43	91673	37588	2.44	63755	6685	6655	99.55	12960	1968	1944	98.78	47105	16650	2.83	65506	5490	5450	99.27	15653	1601	1569	98	44568	20938	2.13
1055QC0012	8	0	136081	13665	13641	99.82	31859	4137	4124	99.69	95980	40101	2.39	59113	6586	6581	99.92	12717	1993	1990	99.85	43749	15364	2.85	76968	7079	7060	99.73	19142	2144	2134	99.53	52231	24737	2.11
1055QC0013	8	0	127408	11979	11943	99.7	28971	3583	3554	99.19	90573	36835	2.46	63956	6684	6667	99.75	13404	2021	2005	99.21	47235	16721	2.82	63452	5295	5276	99.64	15567	1562	1549	99.17	43338	20114	2.15
1055QC0014	8	0	133607	12743	12701	99.67	30732	3794	3761	99.13	94343	39264	2.4	62228	6677	6659	99.73	13003	1995	1978	99.15	46017	16211	2.84	71379	6066	6042	99.6	17729	1799	1783	99.11	48326	23053	2.1
1055QC0016	8	0	137126	12803	12758	99.65	31458	3936	3902	99.14	96712	40414	2.39	63892	6719	6703	99.76	13276	2011	1999	99.4	47251	16641	2.84	73234	6084	6055	99.52	18182	1925	1903	98.86	49461	23773	2.08
1055QC0017	8	0	136129	12928	12883	99.65	32369	3986	3949	99.07	95902	40227	2.38	62802	6722	6707	99.78	13652	2034	2021	99.36	46439	16363	2.84	73327	6206	6176	99.52	18717	1952	1928	98.77	49463	23864	2.07
1055QC0018	8	0	135777	12765	12727	99.7	31807	3956	3925	99.22	95616	40161	2.38	63100	6739	6720	99.72	13646	2080	2066	99.33	46620	16480	2.83	72677	6026	6007	99.68	18161	1876	1859	99.09	48996	23681	2.07
1055QC0020	8	0	136844	13000	12966	99.74	32255	4012	3986	99.35	96269	40575	2.37	62152	6711	6697	99.79	13312	2049	2039	99.51	45945	16207	2.83	74692	6289	6269	99.68	18943	1963	1947	99.18	50324	24368	2.07
1055QC0021	8	0	135545	12794	12755	99.7	32011	3838	3810	99.27	95561	39984	2.39	62258	6708	6690	99.73	13444	1993	1979	99.3	46084	16174	2.85	73287	6086	6065	99.65	18567	1845	1831	99.24	49477	23810	2.08
1055QC0022	8	0	134921	12646	12613	99.74	30589	3794	3770	99.37	95121	39800	2.39	63093	6717	6702	99.78	13157	2002	1991	99.45	46682	16411	2.84	71828	5929	5911	99.7	17432	1792	1779	99.27	48439	23389	2.07
1055QC0024	8	0	131534	12318	12266	99.58	30078	3689	3648	98.89	93131	38403	2.43	63530	6679	6656	99.66	13331	1997	1979	99.1	47031	16499	2.85	68004	5639	5610	99.49	16747	1692	1669	98.64	46100	21904	2.1
1055QC0025	8	0	134413	12832	12794	99.7	31195	3831	3802	99.24	94694	39719	2.38	61329	6680	6666	99.79	13064	1958	1945	99.34	45454	15875	2.86	73084	6152	6128	99.61	18131	1873	1857	99.15	49240	23844	2.07
1055QC0026	8	0	129910	12361	12331	99.76	29920	3709	3688	99.43	91808	38102	2.41	61768	6649	6639	99.85	13129	2021	2013	99.6	45720	16048	2.85	68142	5712	5692	99.65	16791	1688	1675	99.23	46088	22054	2.09
1055QC0028	8	0	130529	12277	12215	99.49	30514	3769	3733	99.04	92004	38525	2.39	61766	6609	6585	99.64	13143	2045	2033	99.41	45666	16100	2.84	68763	5668	5630	99.33	17371	1724	1700	98.61	46338	22425	2.07
1055QC0030	8	0	137768	13242	13204	99.71	32302	4025	4004	99.48	97115	40653	2.39	61612	6679	6669	99.85	13119	2006	1999	99.65	45595	16017	2.85	76156	6563	6535	99.57	19183	2019	2005	99.31	51520	24636	2.09
1055QC0003	9	0	125932	12155	12110	99.63	28801	3691	3661	99.19	89286	36646	2.44	62057	6648	6623	99.62	13140	2030	2015	99.26	45907	16150	2.84	63875	5507	5487	99.64	15661	1661	1646	99.1	43379	20496	2.12
1055QC0004	9	0	130559	12816	12725	99.29	29972	3928	3855	98.14	92954	37605	2.47	62045	6662	6611	99.23	13214	2061	2016	97.82	45917	16128	2.85	68514	6154	6114	99.35	16758	1867	1839	98.5	47037	21477	2.19
1055QC0005	9	0	130237	12563	12481	99.35	30320	3877	3839	99.02	92337	37900	2.44	61970	6634	6602	99.52	13185	2065	2050	99.27	45864	16106	2.85	68267	5929	5879	99.16	17135	1812	1789	98.73	46473	21794	2.13
1055QC0006	9	0	108941	10570	10518	99.51	24365	3137	3091	98.53	78271	30670	2.55	60254	6475	6446	99.55	12611	1911	1886	98.69	44711	15543	2.88	48687	4095	4072	99.44	11754	1226	1205	98.29	33560	15127	2.22
1055QC0007	9	0	116123	11089	11035	99.51	26171	3389	3341	98.58	83188	32935	2.53	62501	6571	6549	99.67	13111	2039	2019	99.02	46319	16182	2.86	53622	4518	4486	99.29	13060	1350	1322	97.93	36869	16753	2.2
1055QC0008	9	0	112222	10860	10814	99.58	24784	3229	3191	98.82	80426	31796	2.53	60667	6539	6515	99.63	12414	1949	1929	98.97	45004	15663	2.87	51555	4321	4299	99.49	12370	1280	1262	98.59	35422	16133	2.2
1055QC0009	9	0	114831	11109	11057	99.53	26597	3371	3327	98.69	82034	32797	2.5	60411	6534	6504	99.54	13047	2009	1983	98.71	44831	15580	2.88	54420	4575	4553	99.52	13550	1362	1344	98.68	37203	17217	2.16
1055QC0011	9	0	121903	11678	11615	99.46	26980	3421	3370	98.51	86815	35088	2.47	62238	6633	6604	99.56	12692	1956	1932	98.77	46071	16167	2.85	59665	5045	5011	99.33	14288	1465	1438	98.16	40744	18921	2.15
1055QC0012	9	0	128318	13098	13077	99.84	30064	3960	3950	99.75	90781	37537	2.42	57482	6512	6507	99.92	12415	1970	1967	99.85	42555	14927	2.85	70836	6586	6570	99.76	17649	1990	1983	99.65	48226	22610	2.13
1055QC0013	9	0	120248	11503	11474	99.75	27377	3442	3419	99.33	85815	34433	2.49	62511	6630	6615	99.77	13114	2001	1987	99.3	46240	16271	2.84	57737	4873	4859	99.71	14263	1441	1432	99.38	39575	18162	2.18
1055QC0014	9	0	126167	12239	12202	99.7	29082	3649	3621	99.23	89408	36759	2.43	60725	6625	6607	99.73	12757	1978	1961	99.14	44975	15750	2.86	65442	5614	5595	99.66	16325	1671	1660	99.34	44433	21009	2.11
1055QC0016	9	0	129222	12297	12255	99.66	29655	3767	3736	99.18	91535	37687	2.43	62518	6679	6663	99.76	13049	1997	1985	99.4	46290	16228	2.85	66704	5618	5592	99.54	16606	1770	1751	98.93	45245	21459	2.11
1055QC0017	9	0	128547	12405	12370	99.72	30614	3836	3809	99.3	90910	37637	2.42	61371	6675	6660	99.78	13411	2024	2011	99.36	45432	15939	2.85	67176	5730	5710	99.65	17203	1812	1798	99.23	45478	21698	2.1
1055QC0018	9	0	127895	12217	12187	99.75	30012	3791	3768	99.39	90362	37533	2.41	61696	6683	6666	99.75	13390	2063	2051	99.42	45627	16069	2.84	66199	5534	5521	99.77	16622	1728	1717	99.36	44735	21464	2.08
1055QC0020	9	0	129229	12488	12459	99.77	30464	3850	3829	99.45	91321	37908	2.41	60695	6667	6654	99.81	13053	2034	2025	99.56	44944	15751	2.85	68534	5821	5805	99.73	17411	1816	1804	99.34	46377	22157	2.09
1055QC0021	9	0	128113	12289	12251	99.69	30304	3691	3664	99.27	90623	37490	2.42	60864	6662	6644	99.73	13170	1979	1965	99.29	45108	15756	2.86	67249	5627	5607	99.64	17134	1712	1699	99.24	45515	21734	2.09
1055QC0022	9	0	127303	12129	12097	99.74	28927	3643	3620	99.37	90100	37203	2.42	61707	6662	6647	99.77	12896	1983	1972	99.45	45704	16003	2.86	65596	5467	5450	99.69	16031	1660	1648	99.28	44396	21200	2.09
1055QC0024	9	0	123962	11798	11753	99.62	28406	3539	3503	98.98	88131	35831	2.46	62013	6614	6592	99.67	13041	1972	1955	99.14	45981	16032	2.87	61949	5184	5161	99.56	15365	1567	1548	98.79	42150	19799	2.13
1055QC0025	9	0	126499	12332	12296	99.71	29302	3686	3659	99.27	89481	37018	2.42	59832	6631	6617	99.79	12816	1945	1932	99.33	44397	15435	2.88	66667	5701	5679	99.61	16486	1741	1727	99.2	45084	21583	2.09
1055QC0026	9	0	122256	11824	11795	99.75	28215	3576	3556	99.44	86749	35507	2.44	60160	6595	6586	99.86	12821	2007	2000	99.65	44567	15593	2.86	62096	5229	5209	99.62	15394	1569	1556	99.17	42182	19914	2.12
1055QC0028	9	0	122677	11749	11693	99.52	28673	3619	3588	99.14	86791	35886	2.42	60261	6558	6534	99.63	12885	2039	2027	99.41	44606	15655	2.85	62416	5191	5159	99.38	15788	1580	1561	98.8	42185	20231	2.09
1055QC0030	9	0	129598	12691	12654	99.71	30427	3843	3822	99.45	91693	37905	2.42	60108	6619	6609	99.85	12860	1987	1980	99.65	44541	15567	2.86	69490	6072	6045	99.56	17567	1856	1842	99.25	47152	22338	2.11
1055QC0003	10	0	119471	11708	11665	99.63	27387	3582	3554	99.22	84980	34491	2.46	60620	6601	6576	99.62	12884	2017	2002	99.26	44918	15702	2.86	58851	5107	5089	99.65	14503	1565	1552	99.17	40062	18789	2.13
1055QC0004	10	0	124194	12380	12294	99.31	28512	3784	3715	98.18	88667	35527	2.5	60688	6613	6563	99.24	12962	2042	1998	97.85	44963	15725	2.86	63506	5767	5731	99.38	15550	1742	1717	98.56	43704	19802	2.21
1055QC0005	10	0	123667	12107	12037	99.42	28856	3735	3704	99.17	87921	35746	2.46	60638	6585	6556	99.56	12941	2051	2038	99.37	44912	15726	2.86	63029	5522	5481	99.26	15915	1684	1666	98.93	43009	20020	2.15
1055QC0006	10	0	102690	10111	10064	99.54	23063	3003	2962	98.63	74029	28661	2.58	58561	6378	6350	99.56	12310	1880	1856	98.72	43508	15053	2.89	44129	3733	3714	99.49	10753	1123	1106	98.49	30521	13608	2.24
1055QC0007	10	0	109756	10632	10585	99.56	24870	3275	3233	98.72	78854	30902	2.55	60985	6505	6483	99.66	12840	2022	2002	99.01	45234	15751	2.87	48771	4127	4102	99.39	12030	1253	1231	98.24	33620	15151	2.22
1055QC0008	10	0	105894	10396	10354	99.6	23407	3097	3063	98.9	76076	29818	2.55	58976	6454	6430	99.63	12091	1925	1905	98.96	43790	15186	2.88	46918	3942	3924	99.54	11316	1172	1158	98.81	32286	14632	2.21
1055QC0009	10	0	108337	10660	10614	99.57	25138	3227	3188	98.79	77591	30746	2.52	58872	6473	6443	99.54	12749	1988	1962	98.69	43735	15137	2.89	49465	4187	4171	99.62	12389	1239	1226	98.95	33856	15609	2.17
1055QC0011	10	0	115469	11216	11158	99.48	25550	3294	3247	98.57	82531	32938	2.51	60816	6565	6536	99.56	12422	1935	1911	98.76	45082	15734	2.87	54653	4651	4622	99.38	13128	1359	1336	98.31	37449	17204	2.18
1055QC0012	10	0	121661	12628	12609	99.85	28527	3823	3815	99.79	86335	35326	2.44	56058	6447	6442	99.92	12150	1954	1951	99.85	41522	14536	2.86	65603	6181	6167	99.77	16377	1869	1864	99.73	44813	20790	2.16
1055QC0013	10	0	114131	11051	11024	99.76	26026	3319	3298	99.37	81696	32435	2.52	61055	6560	6546	99.79	12849	1982	1969	99.34	45230	15825	2.86	53076	4491	4478	99.71	13177	1337	1329	99.4	36466	16610	2.2
1055QC0014	10	0	119761	11801	11765	99.69	27614	3529	3502	99.23	85137	34624	2.46	59308	6562	6544	99.73	12494	1961	1944	99.13	43986	15322	2.87	60453	5239	5221	99.66	15120	1568	1558	99.36	41151	19302	2.13
1055QC0016	10	0	122745	11862	11826	99.7	28188	3631	3605	99.28	87226	35519	2.46	61109	6635	6620	99.77	12804	1983	1972	99.45	45293	15816	2.86	61636	5227	5206	99.6	15384	1648	1633	99.09	41933	19703	2.13
1055QC0017	10	0	121849	11938	11905	99.72	29057	3696	3671	99.32	86470	35379	2.44	59932	6623	6608	99.77	13159	2007	1994	99.35	44437	15495	2.87	61917	5315	5297	99.66	15898	1689	1677	99.29	42033	19884	2.11
1055QC0018	10	0	121293	11775	11748	99.77	28491	3673	3652	99.43	86034	35259	2.44	60333	6626	6610	99.76	13127	2045	2033	99.41	44683	15650	2.86	60960	5149	5138	99.79	15364	1628	1619	99.45	41351	19609	2.11
1055QC0020	10	0	122655	12031	12005	99.78	28896	3727	3708	99.49	86910	35745	2.43	59318	6621	6608	99.8	12792	2021	2012	99.55	43990	15328	2.87	63337	5410	5397	99.76	16104	1706	1696	99.41	42920	20417	2.1
1055QC0021	10	0	121677	11834	11800	99.71	28768	3539	3514	99.29	86304	35373	2.44	59497	6599	6582	99.74	12923	1964	1950	99.29	44137	15360	2.87	62180	5235	5218	99.68	15845	1575	1564	99.3	42167	20013	2.11
1055QC0022	10	0	120835	11682	11653	99.75	27414	3511	3491	99.43	85784	35051	2.45	60390	6606	6591	99.77	12655	1968	1957	99.44	44757	15633	2.86	60445	5076	5062	99.72	14759	1543	1534	99.42	41027	19418	2.11
1055QC0024	10	0	117500	11360	11322	99.67	26928	3404	3375	99.15	83783	33717	2.48	60625	6573	6553	99.7	12800	1959	1944	99.23	44991	15634	2.88	56875	4787	4769	99.62	14128	1445	1431	99.03	38792	18083	2.15
1055QC0025	10	0	119800	11822	11791	99.74	27733	3522	3499	99.35	84986	34814	2.44	58397	6551	6539	99.82	12519	1919	1907	99.37	43339	15058	2.88	61403	5271	5252	99.64	15214	1603	1592	99.31	41647	19756	2.11
1055QC0026	10	0	115749	11380	11355	99.78	26712	3432	3416	99.53	82393	33356	2.47	58749	6529	6520	99.86	12585	1983	1976	99.65	43570	15179	2.87	57000	4851	4835	99.67	14127	1449	1440	99.38	38823	18177	2.14
1055QC0028	10	0	116014	11293	11245	99.57	27133	3483	3457	99.25	82415	33599	2.45	58808	6498	6476	99.66	12626	2021	2011	99.51	43583	15225	2.86	57206	4795	4769	99.46	14507	1462	1446	98.91	38832	18374	2.11
1055QC0030	10	0	122660	12181	12148	99.73	28763	3694	3676	99.51	87025	35635	2.44	58696	6555	6546	99.86	12610	1967	1961	99.69	43547	15149	2.87	63964	5626	5602	99.57	16153	1727	1715	99.31	43478	20486	2.12
1055QC0003	11	0	113912	11270	11228	99.63	26172	3453	3425	99.19	81215	32697	2.48	59363	6537	6512	99.62	12655	1997	1982	99.25	43991	15372	2.86	54549	4733	4716	99.64	13517	1456	1443	99.11	37224	17325	2.15
1055QC0004	11	0	118681	11981	11900	99.32	27299	3665	3599	98.2	84920	33761	2.52	59428	6556	6507	99.25	12732	2018	1975	97.87	44075	15353	2.87	59253	5425	5393	99.41	14567	1647	1624	98.6	40845	18408	2.22
1055QC0005	11	0	118093	11720	11654	99.44	27523	3609	3579	99.17	84180	33913	2.48	59430	6548	6519	99.56	12705	2044	2031	99.36	44075	15355	2.87	58663	5172	5135	99.28	14818	1565	1548	98.91	40105	18558	2.16
1055QC0006	11	0	97126	9691	9646	99.54	21849	2873	2834	98.64	70144	26982	2.6	56884	6280	6254	99.59	11991	1853	1831	98.81	42300	14584	2.9	40242	3411	3392	99.44	9858	1020	1003	98.33	27844	12398	2.25
1055QC0007	11	0	103988	10215	10173	99.59	23613	3150	3113	98.83	74962	29026	2.58	59373	6428	6407	99.67	12549	2000	1981	99.05	44144	15229	2.9	44615	3787	3766	99.45	11064	1150	1132	98.43	30818	13797	2.23
1055QC0008	11	0	100463	10006	9967	99.61	22237	2976	2945	98.96	72323	28140	2.57	57416	6394	6371	99.64	11794	1907	1888	99	42656	14760	2.89	43047	3612	3596	99.56	10443	1069	1057	98.88	29667	13380	2.22
1055QC0009	11	0	102711	10267	10223	99.57	23896	3126	3089	98.82	73738	28973	2.55	57364	6402	6372	99.53	12433	1966	1940	98.68	42633	14731	2.89	45347	3865	3851	99.64	11463	1160	1149	99.05	31105	14242	2.18
1055QC0011	11	0	109816	10803	10747	99.48	24326	3183	3138	98.59	78642	31174	2.52	59461	6503	6474	99.55	12188	1919	1895	98.75	44112	15349	2.87	50355	4300	4273	99.37	12138	1264	1243	98.34	34530	15825	2.18
1055QC0012	11	0	115943	12151	12134	99.86	27162	3669	3663	99.84	82399	33544	2.46	54662	6371	6366	99.92	11875	1929	1926	99.84	40488	14174	2.86	61281	5780	5768	99.79	15287	1740	1737	99.83	41911	19370	2.16
1055QC0013	11	0	108754	10682	10656	99.76	24816	3203	3182	99.34	78059	30695	2.54	59660	6499	6485	99.78	12615	1970	1957	99.34	44289	15371	2.88	49094	4183	4171	99.71	12201	1233	1225	99.35	33770	15324	2.2
1055QC0014	11	0	114092	11412	11377	99.69	26286	3427	3400	99.21	81291	32801	2.48	58012	6503	6485	99.72	12242	1943	1926	99.13	43036	14976	2.87	56080	4909	4892	99.65	14044	1484	1474	99.33	38255	17825	2.15
1055QC0016	11	0	116934	11440	11406	99.7	26804	3505	3481	99.32	83278	33656	2.47	59779	6570	6555	99.77	12530	1969	1958	99.44	44327	15452	2.87	57155	4870	4851	99.61	14274	1536	1523	99.15	38951	18204	2.14
1055QC0017	11	0	116130	11547	11515	99.72	27693	3574	3550	99.33	82574	33556	2.46	58568	6576	6562	99.79	12884	1994	1982	99.4	43444	15124	2.87	57562	4971	4953	99.64	14809	1580	1568	99.24	39130	18432	2.12
1055QC0018	11	0	115579	11377	11351	99.77	27154	3562	3542	99.44	82201	33378	2.46	59015	6570	6554	99.76	12876	2028	2016	99.41	43764	15251	2.87	56564	4807	4797	99.79	14278	1534	1526	99.48	38437	18127	2.12
1055QC0020	11	0	117037	11646	11622	99.79	27542	3596	3578	99.5	83125	33912	2.45	58047	6559	6546	99.8	12532	1993	1984	99.55	43069	14978	2.88	58990	5087	5076	99.78	15010	1603	1594	99.44	40056	18934	2.12
1055QC0021	11	0	115982	11432	11401	99.73	27433	3406	3384	99.35	82437	33545	2.46	58252	6535	6519	99.76	12682	1942	1929	99.33	43243	15009	2.88	57730	4897	4882	99.69	14751	1464	1455	99.39	39194	18536	2.11
1055QC0022	11	0	115106	11318	11291	99.76	26044	3388	3369	99.44	81901	33205	2.47	59090	6558	6543	99.77	12409	1953	1942	99.44	43845	15245	2.88	56016	4760	4748	99.75	13635	1435	1427	99.44	38056	17960	2.12
1055QC0024	11	0	111739	10930	10893	99.66	25616	3283	3255	99.15	79907	31832	2.51	59281	6509	6489	99.69	12551	1949	1934	99.23	44032	15249	2.89	52458	4421	4404	99.62	13065	1334	1321	99.03	35875	16583	2.16
1055QC0025	11	0	114084	11416	11388	99.75	26441	3396	3375	99.38	81134	32950	2.46	57113	6480	6469	99.83	12267	1901	1890	99.42	42423	14690	2.89	56971	4936	4919	99.66	14174	1495	1485	99.33	38711	18260	2.12
1055QC0026	11	0	110110	10978	10959	99.83	25418	3300	3290	99.7	78561	31549	2.49	57411	6466	6460	99.91	12329	1959	1955	99.8	42616	14795	2.88	52699	4512	4499	99.71	13089	1341	1335	99.55	35945	16754	2.15
1055QC0028	11	0	110217	10917	10871	99.58	25765	3373	3348	99.26	78566	31651	2.48	57466	6444	6423	99.67	12376	2010	2000	99.5	42660	14806	2.88	52751	4473	4448	99.44	13389	1363	1348	98.9	35906	16845	2.13
1055QC0030	11	0	116700	11766	11738	99.76	27350	3564	3548	99.55	82929	33771	2.46	57445	6508	6499	99.86	12365	1950	1944	99.69	42612	14833	2.87	59255	5258	5239	99.64	14985	1614	1604	99.38	40317	18938	2.13
1055QC0003	12	0	108914	10910	10869	99.62	25056	3349	3322	99.19	77837	31077	2.5	58122	6482	6457	99.61	12439	1976	1961	99.24	43107	15015	2.87	50792	4428	4412	99.64	12617	1373	1361	99.13	34730	16062	2.16
1055QC0004	12	0	113739	11595	11517	99.33	26151	3552	3488	98.2	81485	32254	2.53	58280	6498	6450	99.26	12517	2005	1963	97.91	43229	15051	2.87	55459	5097	5067	99.41	13634	1547	1525	98.58	38256	17203	2.22
1055QC0005	12	0	112962	11367	11302	99.43	26321	3475	3445	99.14	80657	32305	2.5	58168	6493	6464	99.55	12476	2015	2002	99.35	43177	14991	2.88	54794	4874	4838	99.26	13845	1460	1443	98.84	37480	17314	2.16
1055QC0006	12	0	92092	9327	9285	99.55	20793	2769	2733	98.7	66700	25392	2.63	55271	6171	6145	99.58	11701	1827	1805	98.8	41171	14100	2.92	36821	3156	3140	99.49	9092	942	928	98.51	25529	11292	2.26
1055QC0007	12	0	99002	9841	9804	99.62	22498	3028	2996	98.94	71545	27457	2.61	57931	6354	6334	99.69	12255	1971	1953	99.09	43114	14817	2.91	41071	3487	3470	99.51	10243	1057	1043	98.68	28431	12640	2.25
1055QC0008	12	0	95479	9638	9602	99.63	21139	2855	2827	99.02	68906	26573	2.59	55913	6300	6278	99.65	11500	1877	1859	99.04	41574	14339	2.9	39566	3338	3324	99.58	9639	978	968	98.98	27332	12234	2.23
1055QC0009	12	0	97532	9855	9813	99.57	22747	3006	2971	98.84	70166	27366	2.56	55899	6315	6286	99.54	12143	1940	1915	98.71	41563	14336	2.9	41633	3540	3527	99.63	10604	1066	1056	99.06	28603	13030	2.2
1055QC0011	12	0	104813	10435	10381	99.48	23214	3084	3040	98.57	75227	29586	2.54	58159	6441	6412	99.55	11955	1904	1880	98.74	43180	14979	2.88	46654	3994	3969	99.37	11259	1180	1160	98.31	32047	14607	2.19
1055QC0012	12	0	110752	11718	11703	99.87	25952	3530	3524	99.83	78829	31923	2.47	53414	6298	6293	99.92	11591	1900	1897	99.84	39571	13843	2.86	57338	5420	5410	99.82	14361	1630	1627	99.82	39258	18080	2.17
1055QC0013	12	0	103904	10343	10321	99.79	23662	3103	3086	99.45	74762	29142	2.57	58271	6442	6429	99.8	12313	1952	1940	99.39	43291	14980	2.89	45633	3901	3892	99.77	11349	1151	1146	99.57	31471	14162	2.22
1055QC0014	12	0	109064	11055	11023	99.71	25189	3312	3288	99.28	77860	31204	2.5	56750	6445	6428	99.74	12023	1923	1907	99.17	42119	14631	2.88	52314	4610	4595	99.67	13166	1389	1381	99.42	35741	16573	2.16
1055QC0016	12	0	111762	11068	11037	99.72	25549	3368	3346	99.35	79799	31963	2.5	58533	6507	6494	99.8	12303	1946	1936	99.49	43428	15105	2.88	53229	4561	4543	99.61	13246	1422	1410	99.16	36371	16858	2.16
1055QC0017	12	0	111057	11149	11119	99.73	26448	3445	3423	99.36	79076	31981	2.47	57388	6517	6503	99.79	12663	1977	1965	99.39	42571	14817	2.87	53669	4632	4616	99.65	13785	1468	1458	99.32	36505	17164	2.13
1055QC0018	12	0	110486	11023	10999	99.78	25938	3446	3427	99.45	78791	31695	2.49	57760	6519	6503	99.75	12627	2013	2001	99.4	42872	14888	2.88	52726	4504	4496	99.82	13311	1433	1426	99.51	35919	16807	2.14
1055QC0020	12	0	111922	11265	11243	99.8	26333	3473	3457	99.54	79613	32309	2.46	56855	6501	6489	99.82	12303	1978	1970	99.6	42188	14667	2.88	55067	4764	4754	99.79	14030	1495	1487	99.46	37425	17642	2.12
1055QC0021	12	0	111034	11073	11045	99.75	26271	3313	3293	99.4	79061	31973	2.47	57062	6481	6466	99.77	12470	1928	1915	99.33	42379	14683	2.89	53972	4592	4579	99.72	13801	1385	1378	99.49	36682	17290	2.12
1055QC0022	12	0	110032	10961	10936	99.77	24868	3284	3266	99.45	78424	31608	2.48	57807	6482	6467	99.77	12169	1929	1918	99.43	42871	14936	2.87	52225	4479	4469	99.78	12699	1355	1348	99.48	35553	16672	2.13
1055QC0024	12	0	106544	10552	10516	99.66	24406	3159	3131	99.11	76336	30208	2.53	57976	6447	6427	99.69	12299	1928	1913	99.22	43093	14883	2.9	48568	4105	4089	99.61	12107	1231	1218	98.94	33243	15325	2.17
1055QC0025	12	0	108897	11018	10991	99.75	25196	3293	3273	99.39	77640	31257	2.48	55835	6404	6393	99.83	12030	1890	1879	99.42	41498	14337	2.89	53062	4614	4598	99.65	13166	1403	1394	99.36	36142	16920	2.14
1055QC0026	12	0	105106	10610	10592	99.83	24310	3200	3191	99.72	75126	29980	2.51	56163	6410	6405	99.92	12084	1937	1934	99.85	41683	14480	2.88	48943	4200	4187	99.69	12226	1263	1257	99.52	33443	15500	2.16
1055QC0028	12	0	105210	10538	10493	99.57	24564	3247	3223	99.26	75123	30087	2.5	56209	6378	6357	99.67	12125	1988	1978	99.5	41731	14478	2.88	49001	4160	4136	99.42	12439	1259	1245	98.89	33392	15609	2.14
1055QC0030	12	0	111430	11329	11303	99.77	26097	3421	3406	99.56	79339	32091	2.47	56202	6448	6439	99.86	12125	1929	1923	99.69	41690	14512	2.87	55228	4881	4864	99.65	13972	1492	1483	99.4	37649	17579	2.14
1055QC0003	13	0	104364	10562	10521	99.61	24044	3244	3217	99.17	74712	29652	2.52	56947	6420	6395	99.61	12207	1960	1945	99.23	42266	14681	2.88	47417	4142	4126	99.61	11837	1284	1272	99.07	32446	14971	2.17
1055QC0004	13	0	109227	11232	11156	99.32	25159	3433	3371	98.19	78384	30843	2.54	57160	6439	6391	99.25	12327	1995	1953	97.89	42429	14731	2.88	52067	4793	4765	99.42	12832	1438	1418	98.61	35955	16112	2.23
1055QC0005	13	0	108387	11032	10972	99.46	25240	3373	3345	99.17	77573	30814	2.52	57027	6447	6418	99.55	12239	1997	1984	99.35	42381	14646	2.89	51360	4585	4554	99.32	13001	1376	1361	98.91	35192	16168	2.18
1055QC0006	13	0	87611	8993	8954	99.57	19772	2660	2627	98.76	63591	24020	2.65	53738	6096	6071	99.59	11398	1800	1779	98.83	40045	13693	2.92	33873	2897	2883	99.52	8374	860	848	98.6	23546	10327	2.28
1055QC0007	13	0	94389	9494	9461	99.65	21483	2935	2907	99.05	68272	26117	2.61	56508	6274	6255	99.7	12002	1952	1935	99.13	42100	14408	2.92	37881	3220	3206	99.57	9481	983	972	98.88	26172	11709	2.24
1055QC0008	13	0	90995	9331	9297	99.64	20179	2763	2736	99.02	65772	25223	2.61	54515	6223	6202	99.66	11238	1855	1837	99.03	40567	13948	2.91	36480	3108	3095	99.58	8941	908	899	99.01	25205	11275	2.24
1055QC0009	13	0	92803	9516	9475	99.57	21673	2900	2866	98.83	66887	25916	2.58	54395	6241	6212	99.54	11844	1917	1892	98.7	40469	13926	2.91	38408	3275	3263	99.63	9829	983	974	99.08	26418	11990	2.2
1055QC0011	13	0	100388	10108	10057	99.5	22237	2984	2942	98.59	72148	28240	2.55	56890	6374	6346	99.56	11711	1878	1854	98.72	42272	14618	2.89	43498	3734	3711	99.38	10526	1106	1088	98.37	29876	13622	2.19
1055QC0012	13	0	106087	11332	11320	99.89	24861	3421	3415	99.82	75567	30520	2.48	52274	6241	6237	99.94	11361	1881	1878	99.84	38708	13566	2.85	53813	5091	5083	99.84	13500	1540	1537	99.81	36859	16954	2.17
1055QC0013	13	0	99545	10025	10004	99.79	22652	3000	2984	99.47	71709	27836	2.58	57072	6382	6369	99.8	12079	1928	1916	99.38	42391	14681	2.89	42473	3643	3635	99.78	10573	1072	1068	99.63	29318	13155	2.23
1055QC0014	13	0	104314	10704	10674	99.72	24114	3211	3188	99.28	74644	29670	2.52	55552	6381	6364	99.73	11782	1898	1882	99.16	41263	14289	2.89	48762	4323	4310	99.7	12332	1313	1306	99.47	33381	15381	2.17
1055QC0016	13	0	107132	10774	10745	99.73	24464	3280	3258	99.33	76667	30465	2.52	57328	6459	6446	99.8	12059	1930	1920	99.48	42584	14744	2.89	49804	4315	4299	99.63	12405	1350	1338	99.11	34083	15721	2.17
1055QC0017	13	0	106489	10814	10784	99.72	25377	3355	3333	99.34	75948	30541	2.49	56252	6446	6432	99.78	12435	1960	1948	99.39	41751	14501	2.88	50237	4368	4352	99.63	12942	1395	1385	99.28	34197	16040	2.13
1055QC0018	13	0	105893	10700	10678	99.79	24861	3336	3319	99.49	75650	30243	2.5	56614	6459	6443	99.75	12409	1995	1983	99.4	42025	14589	2.88	49279	4241	4235	99.86	12452	1341	1336	99.63	33625	15654	2.15
1055QC0020	13	0	107245	10894	10873	99.81	25197	3350	3335	99.55	76422	30823	2.48	55700	6440	6428	99.81	12069	1956	1948	99.59	41344	14356	2.88	51545	4454	4445	99.8	13128	1394	1387	99.5	35078	16467	2.13
1055QC0021	13	0	106571	10740	10712	99.74	25204	3214	3194	99.38	76024	30547	2.49	55955	6413	6398	99.77	12245	1907	1894	99.32	41562	14393	2.89	50616	4327	4314	99.7	12959	1307	1300	99.46	34462	16154	2.13
1055QC0022	13	0	105626	10648	10624	99.77	23922	3200	3183	99.47	75422	30204	2.5	56676	6433	6418	99.77	11976	1918	1907	99.43	42036	14640	2.87	48950	4215	4206	99.79	11946	1282	1276	99.53	33386	15564	2.15
1055QC0024	13	0	101974	10190	10155	99.66	23326	3043	3015	99.08	73203	28771	2.54	56757	6386	6367	99.7	12066	1908	1893	99.21	42220	14537	2.9	45217	3804	3788	99.58	11260	1135	1122	98.85	30983	14234	2.18
1055QC0025	13	0	104185	10687	10661	99.76	24099	3203	3184	99.41	74388	29797	2.5	54635	6355	6344	99.83	11789	1872	1861	99.41	40597	14038	2.89	49550	4332	4317	99.65	12310	1331	1323	99.4	33791	15759	2.14
1055QC0026	13	0	100532	10271	10254	99.83	23243	3081	3072	99.71	71952	28580	2.52	54923	6336	6332	99.94	11812	1910	1907	99.84	40790	14133	2.89	45609	3935	3922	99.67	11431	1171	1165	99.49	31162	14447	2.16
1055QC0028	13	0	100455	10195	10155	99.61	23399	3148	3128	99.36	71860	28595	2.51	54956	6306	6286	99.68	11862	1971	1962	99.54	40825	14131	2.89	45499	3889	3869	99.49	11537	1177	1166	99.07	31035	14464	2.15
1055QC0030	13	0	106752	10970	10946	99.78	25003	3319	3305	99.58	76153	30599	2.49	55023	6397	6388	99.86	11885	1915	1909	99.69	40829	14194	2.88	51729	4573	4558	99.67	13118	1404	1396	99.43	35324	16405	2.15
1055QC0003	14	0	100254	10250	10211	99.62	23144	3141	3115	99.17	71865	28389	2.53	55782	6364	6340	99.62	12010	1947	1932	99.23	41414	14368	2.88	44472	3886	3871	99.61	11134	1194	1183	99.08	30451	14021	2.17
1055QC0004	14	0	105064	10900	10827	99.33	24222	3331	3271	98.2	75473	29591	2.55	56074	6384	6336	99.25	12134	1976	1934	97.87	41620	14454	2.88	48990	4516	4491	99.45	12088	1355	1337	98.67	33853	15137	2.24
1055QC0005	14	0	104388	10705	10650	99.49	24350	3275	3249	99.21	74783	29605	2.53	56001	6383	6355	99.56	12053	1976	1963	99.34	41629	14372	2.9	48387	4322	4295	99.38	12297	1299	1286	99	33154	15233	2.18
1055QC0006	14	0	83504	8653	8615	99.56	18803	2553	2521	98.75	60703	22801	2.66	52299	6003	5978	99.58	11066	1768	1747	98.81	39003	13296	2.93	31205	2650	2637	99.51	7737	785	774	98.6	21700	9505	2.28
1055QC0007	14	0	90237	9172	9139	99.64	20506	2841	2813	99.01	65402	24835	2.63	55132	6202	6183	99.69	11731	1935	1918	99.12	41113	14019	2.93	35105	2970	2956	99.53	8775	906	895	98.79	24289	10816	2.25
1055QC0008	14	0	87027	9026	8995	99.66	19306	2673	2648	99.06	62941	24086	2.61	53178	6139	6120	99.69	10983	1822	1806	99.12	39591	13587	2.91	33849	2887	2875	99.58	8323	851	842	98.94	23350	10499	2.22
1055QC0009	14	0	88489	9166	9126	99.56	20672	2801	2768	98.82	63817	24672	2.59	53017	6146	6117	99.53	11555	1886	1861	98.67	39452	13565	2.91	35472	3020	3009	99.64	9117	915	907	99.13	24365	11107	2.19
1055QC0011	14	0	96317	9783	9733	99.49	21329	2896	2854	98.55	69341	26976	2.57	55691	6295	6267	99.56	11467	1857	1833	98.71	41387	14304	2.89	40626	3488	3466	99.37	9862	1039	1021	98.27	27954	12672	2.21
1055QC0012	14	0	101818	10954	10942	99.89	23837	3307	3301	99.82	72625	29193	2.49	51220	6170	6166	99.94	11134	1862	1859	99.84	37912	13308	2.85	50598	4784	4776	99.83	12703	1445	1442	99.79	34713	15885	2.19
1055QC0013	14	0	95623	9738	9717	99.78	21823	2917	2901	99.45	68957	26666	2.59	55895	6326	6313	99.79	11875	1913	1901	99.37	41540	14355	2.89	39728	3412	3404	99.77	9948	1004	1000	99.6	27417	12311	2.23
1055QC0014	14	0	100176	10357	10328	99.72	23129	3104	3082	99.29	71794	28382	2.53	54466	6328	6311	99.73	11571	1888	1872	99.15	40450	14016	2.89	45710	4029	4017	99.7	11558	1216	1210	99.51	31344	14366	2.18
1055QC0016	14	0	102907	10439	10414	99.76	23459	3159	3140	99.4	73738	29169	2.53	56139	6393	6380	99.8	11795	1899	1889	99.47	41732	14407	2.9	46768	4046	4034	99.7	11664	1260	1251	99.29	32006	14762	2.17
1055QC0017	14	0	102378	10522	10493	99.72	24402	3270	3249	99.36	73187	29191	2.51	55147	6391	6377	99.78	12207	1942	1930	99.38	40966	14181	2.89	47231	4131	4116	99.64	12195	1328	1319	99.32	32221	15010	2.15
1055QC0018	14	0	101746	10384	10364	99.81	23892	3236	3220	99.51	72780	28966	2.51	55511	6401	6386	99.77	12209	1979	1967	99.39	41213	14298	2.88	46235	3983	3978	99.87	11683	1257	1253	99.68	31567	14668	2.15
1055QC0020	14	0	103174	10580	10561	99.82	24236	3252	3239	99.6	73623	29551	2.49	54667	6368	6356	99.81	11852	1936	1928	99.59	40571	14096	2.88	48507	4212	4205	99.83	12384	1316	1311	99.62	33052	15455	2.14
1055QC0021	14	0	102270	10421	10395	99.75	24181	3110	3092	99.42	73053	29217	2.5	54859	6350	6336	99.78	12017	1885	1873	99.36	40747	14112	2.89	47411	4071	4059	99.71	12164	1225	1219	99.51	32306	15105	2.14
1055QC0022	14	0	101604	10364	10340	99.77	23067	3117	3100	99.45	72702	28902	2.52	55628	6377	6362	99.76	11788	1897	1886	99.42	41278	14350	2.88	45976	3987	3978	99.77	11279	1220	1214	99.51	31424	14552	2.16
1055QC0024	14	0	97794	9870	9836	99.66	22382	2943	2916	99.08	70277	27517	2.55	55565	6329	6310	99.7	11833	1886	1871	99.2	41331	14234	2.9	42229	3541	3526	99.58	10549	1057	1045	98.86	28946	13283	2.18
1055QC0025	14	0	100082	10372	10346	99.75	23158	3106	3087	99.39	71505	28577	2.5	53524	6286	6275	99.83	11569	1852	1841	99.41	39764	13760	2.89	46558	4086	4071	99.63	11589	1254	1246	99.36	31741	14817	2.14
1055QC0026	14	0	96451	9962	9945	99.83	22308	2975	2966	99.7	69078	27373	2.52	53787	6263	6259	99.94	11591	1884	1881	99.84	39958	13829	2.89	42664	3699	3686	99.65	10717	1091	1085	99.45	29120	13544	2.15
1055QC0028	14	0	96434	9871	9835	99.64	22449	3039	3020	99.37	69115	27319	2.53	53829	6236	6217	99.7	11654	1949	1940	99.54	40004	13825	2.89	42605	3635	3618	99.53	10795	1090	1080	99.08	29111	13494	2.16
1055QC0030	14	0	102516	10629	10605	99.77	24000	3222	3208	99.57	73279	29237	2.51	53932	6334	6325	99.86	11666	1898	1892	99.68	40045	13887	2.88	48584	4295	4280	99.65	12334	1324	1316	99.4	33234	15350	2.17
1055QC0003	15	0	96497	9963	9925	99.62	22286	3047	3021	99.15	69283	27214	2.55	54712	6301	6277	99.62	11791	1925	1910	99.22	40631	14081	2.89	41785	3662	3648	99.62	10495	1122	1111	99.02	28652	13133	2.18
1055QC0004	15	0	101329	10596	10524	99.32	23365	3246	3187	98.18	72860	28469	2.56	55131	6334	6287	99.26	11928	1963	1922	97.91	40918	14213	2.88	46198	4262	4237	99.41	11437	1283	1265	98.6	31942	14256	2.24
1055QC0005	15	0	100690	10395	10342	99.49	23474	3180	3156	99.25	72224	28466	2.54	55029	6329	6301	99.56	11877	1959	1946	99.34	40910	14119	2.9	45661	4066	4041	99.39	11597	1221	1210	99.1	31314	14347	2.18
1055QC0006	15	0	79707	8338	8301	99.56	17921	2465	2434	98.74	58032	21675	2.68	50910	5908	5884	99.59	10763	1741	1721	98.85	37993	12917	2.94	28797	2430	2417	99.47	7158	724	713	98.48	20039	8758	2.29
1055QC0007	15	0	86400	8890	8857	99.63	19635	2752	2724	98.98	62676	23724	2.64	53804	6130	6111	99.69	11455	1910	1893	99.11	40141	13663	2.94	32596	2760	2746	99.49	8180	842	831	98.69	22535	10061	2.24
1055QC0008	15	0	83228	8740	8709	99.65	18457	2596	2571	99.04	60330	22898	2.63	51869	6049	6030	99.69	10722	1801	1785	99.11	38652	13217	2.92	31359	2691	2679	99.55	7735	795	786	98.87	21678	9681	2.24
1055QC0009	15	0	84699	8843	8803	99.55	19775	2708	2675	98.78	61207	23492	2.61	51775	6063	6034	99.52	11296	1861	1836	98.66	38563	13212	2.92	32924	2780	2769	99.6	8479	847	839	99.06	22644	10280	2.2
1055QC0011	15	0	92466	9466	9420	99.51	20474	2799	2760	98.61	66656	25810	2.58	54492	6215	6187	99.55	11222	1834	1810	98.69	40524	13968	2.9	37974	3251	3233	99.45	9252	965	950	98.45	26132	11842	2.21
1055QC0012	15	0	97943	10607	10595	99.89	22885	3183	3177	99.81	69897	28046	2.49	50227	6097	6093	99.93	10916	1838	1835	99.84	37166	13061	2.85	47716	4510	4502	99.82	11969	1345	1342	99.78	32731	14985	2.18
1055QC0013	15	0	92125	9461	9443	99.81	21020	2836	2822	99.51	66528	25597	2.6	54789	6269	6258	99.82	11658	1893	1883	99.47	40743	14046	2.9	37336	3192	3185	99.78	9362	943	939	99.58	25785	11551	2.23
1055QC0014	15	0	96549	10064	10035	99.71	22299	3012	2990	99.27	69219	27330	2.53	53447	6265	6248	99.73	11366	1870	1854	99.14	39688	13759	2.88	43102	3799	3787	99.68	10933	1142	1136	99.47	29531	13571	2.18
1055QC0016	15	0	99058	10126	10102	99.76	22581	3069	3051	99.41	71090	27968	2.54	55064	6332	6319	99.79	11610	1884	1874	99.47	40950	14114	2.9	43994	3794	3783	99.71	10971	1185	1177	99.32	30140	13854	2.18
1055QC0017	15	0	98522	10249	10220	99.72	23491	3184	3163	99.34	70536	27986	2.52	54115	6345	6331	99.78	12003	1930	1918	99.38	40203	13912	2.89	44407	3904	3889	99.62	11488	1254	1245	99.28	30333	14074	2.16
1055QC0018	15	0	97772	10068	10048	99.8	22965	3131	3115	99.49	70048	27724	2.53	54445	6330	6315	99.76	11993	1960	1948	99.39	40438	14007	2.89	43327	3738	3733	99.87	10972	1171	1167	99.66	29610	13717	2.16
1055QC0020	15	0	99360	10247	10230	99.83	23301	3144	3132	99.62	71002	28358	2.5	53632	6302	6290	99.81	11634	1913	1905	99.58	39838	13794	2.89	45728	3945	3940	99.87	11667	1231	1227	99.68	31164	14564	2.14
1055QC0021	15	0	98354	10143	10118	99.75	23265	3016	2998	99.4	70413	27941	2.52	53739	6288	6274	99.78	11807	1869	1857	99.36	39958	13781	2.9	44615	3855	3844	99.71	11458	1147	1141	99.48	30455	14160	2.15
1055QC0022	15	0	97853	10096	10072	99.76	22171	3035	3018	99.44	70142	27711	2.53	54574	6328	6313	99.76	11562	1883	1872	99.42	40512	14062	2.88	43279	3768	3759	99.76	10609	1152	1146	99.48	29630	13649	2.17
1055QC0024	15	0	93885	9582	9548	99.65	21512	2864	2837	99.06	67537	26348	2.56	54391	6264	6245	99.7	11598	1866	1851	99.2	40461	13930	2.9	39494	3318	3303	99.55	9914	998	986	98.8	27076	12418	2.18
1055QC0025	15	0	96359	10072	10046	99.74	22274	3018	2999	99.37	68965	27394	2.52	52504	6234	6223	99.82	11350	1832	1821	99.4	39009	13495	2.89	43855	3838	3823	99.61	10924	1186	1178	99.33	29956	13899	2.16
1055QC0026	15	0	92704	9692	9677	99.85	21443	2890	2882	99.72	66466	26238	2.53	52686	6203	6200	99.95	11370	1866	1863	99.84	39157	13529	2.89	40018	3489	3477	99.66	10073	1024	1019	99.51	27309	12709	2.15
1055QC0028	15	0	92617	9575	9542	99.66	21554	2935	2917	99.39	66443	26174	2.54	52729	6165	6147	99.71	11442	1925	1916	99.53	39195	13534	2.9	39888	3410	3395	99.56	10112	1010	1001	99.11	27248	12640	2.16
1055QC0030	15	0	98516	10305	10283	99.79	23070	3113	3100	99.58	70485	28031	2.51	52824	6260	6251	99.86	11440	1871	1865	99.68	39236	13588	2.89	45692	4045	4032	99.68	11630	1242	1235	99.44	31249	14443	2.16
1055QC0003	16	0	92980	9682	9645	99.62	21479	2956	2931	99.15	66846	26134	2.56	53641	6239	6215	99.62	11580	1909	1894	99.21	39861	13780	2.89	39339	3443	3430	99.62	9899	1047	1037	99.04	26985	12354	2.18
1055QC0004	16	0	97866	10295	10225	99.32	22590	3139	3082	98.18	70430	27436	2.57	54151	6264	6217	99.25	11754	1944	1903	97.89	40188	13963	2.88	43715	4031	4008	99.43	10836	1195	1179	98.66	30242	13473	2.24
1055QC0005	16	0	97189	10121	10068	99.48	22658	3097	3073	99.23	69821	27368	2.55	54036	6267	6239	99.55	11676	1939	1926	99.33	40200	13836	2.91	43153	3854	3829	99.35	10982	1158	1147	99.05	29621	13532	2.19
1055QC0006	16	0	76200	8061	8026	99.57	17144	2379	2350	98.78	55526	20674	2.69	49521	5807	5783	99.59	10499	1711	1691	98.83	36974	12547	2.95	26679	2254	2243	99.51	6645	668	659	98.65	18552	8127	2.28
1055QC0007	16	0	82860	8634	8606	99.68	18853	2674	2651	99.14	60162	22698	2.65	52559	6059	6041	99.7	11231	1890	1874	99.15	39205	13354	2.94	30301	2575	2565	99.61	7622	784	777	99.11	20957	9344	2.24
1055QC0008	16	0	79707	8434	8406	99.67	17698	2511	2488	99.08	57847	21860	2.65	50577	5956	5937	99.68	10461	1771	1755	99.1	37696	12881	2.93	29130	2478	2469	99.64	7237	740	733	99.05	20151	8979	2.24
1055QC0009	16	0	81127	8593	8554	99.55	18983	2649	2617	98.79	58692	22435	2.62	50512	5995	5967	99.53	11032	1840	1816	98.7	37630	12882	2.92	30615	2598	2587	99.58	7951	809	801	99.01	21062	9553	2.2
1055QC0011	16	0	88915	9175	9131	99.52	19690	2719	2681	98.6	64155	24760	2.59	53313	6146	6119	99.56	10974	1812	1789	98.73	39678	13635	2.91	35602	3029	3012	99.44	8716	907	892	98.35	24477	11125	2.2
1055QC0012	16	0	94226	10255	10243	99.88	22012	3071	3065	99.8	67310	26916	2.5	49177	6027	6023	99.93	10698	1818	1815	99.83	36383	12794	2.84	45049	4228	4220	99.81	11314	1253	1250	99.76	30927	14122	2.19
1055QC0013	16	0	88781	9177	9160	99.81	20243	2748	2734	99.49	64252	24529	2.62	53680	6198	6187	99.82	11426	1865	1855	99.46	39945	13735	2.91	35101	2979	2973	99.8	8817	883	879	99.55	24307	10794	2.25
1055QC0014	16	0	93073	9787	9759	99.71	21546	2928	2907	99.28	66845	26228	2.55	52396	6191	6175	99.74	11156	1844	1829	99.19	38936	13460	2.89	40677	3596	3584	99.67	10390	1084	1078	99.45	27909	12768	2.19
1055QC0016	16	0	95526	9862	9839	99.77	21735	2984	2966	99.4	68636	26890	2.55	54048	6266	6254	99.81	11413	1868	1858	99.46	40204	13844	2.9	41478	3596	3585	99.69	10322	1116	1108	99.28	28432	13046	2.18
1055QC0017	16	0	94998	9992	9963	99.71	22681	3110	3089	99.32	68091	26907	2.53	53079	6279	6265	99.78	11795	1913	1901	99.37	39442	13637	2.89	41919	3713	3698	99.6	10886	1197	1188	99.25	28649	13270	2.16
1055QC0018	16	0	94303	9800	9781	99.81	22115	3045	3030	99.51	67661	26642	2.54	53437	6252	6238	99.78	11776	1939	1928	99.43	39702	13735	2.89	40866	3548	3543	99.86	10339	1106	1102	99.64	27959	12907	2.17
1055QC0020	16	0	95952	10015	9998	99.83	22526	3082	3070	99.61	68673	27279	2.52	52693	6250	6238	99.81	11474	1906	1898	99.58	39153	13540	2.89	43259	3765	3760	99.87	11052	1176	1172	99.66	29520	13739	2.15
1055QC0021	16	0	94721	9861	9836	99.75	22369	2926	2908	99.38	67935	26786	2.54	52668	6220	6206	99.77	11584	1851	1839	99.35	39186	13482	2.91	42053	3641	3630	99.7	10785	1075	1069	99.44	28749	13304	2.16
1055QC0022	16	0	94313	9838	9814	99.76	21380	2941	2924	99.42	67743	26570	2.55	53547	6270	6255	99.76	11358	1865	1854	99.41	39772	13775	2.89	40766	3568	3559	99.75	10022	1076	1070	99.44	27971	12795	2.19
1055QC0024	16	0	90374	9297	9266	99.67	20714	2761	2736	99.09	65109	25265	2.58	53263	6189	6170	99.69	11383	1838	1823	99.18	39648	13615	2.91	37111	3108	3096	99.61	9331	923	913	98.92	25461	11650	2.19
1055QC0025	16	0	92851	9785	9760	99.74	21466	2915	2896	99.35	66534	26317	2.53	51533	6175	6164	99.82	11152	1818	1807	99.39	38285	13248	2.89	41318	3610	3596	99.61	10314	1097	1089	99.27	28249	13069	2.16
1055QC0026	16	0	89217	9419	9405	99.85	20663	2820	2812	99.72	64039	25178	2.54	51600	6133	6130	99.95	11154	1849	1846	99.84	38337	13263	2.89	37617	3286	3275	99.67	9509	971	966	99.49	25702	11915	2.16
1055QC0028	16	0	89200	9293	9260	99.64	20778	2850	2832	99.37	64063	25137	2.55	51631	6089	6071	99.7	11217	1895	1886	99.53	38377	13254	2.9	37569	3204	3189	99.53	9561	955	946	99.06	25686	11883	2.16
1055QC0030	16	0	94860	10019	9998	99.79	22207	3010	2998	99.6	67938	26922	2.52	51794	6192	6183	99.85	11241	1847	1841	99.68	38467	13327	2.89	43066	3827	3815	99.69	10966	1163	1157	99.48	29471	13595	2.17
1055QC0003	17	0	89794	9433	9399	99.64	20760	2875	2852	99.2	64638	25156	2.57	52617	6177	6153	99.61	11359	1885	1870	99.2	39108	13509	2.89	37177	3256	3246	99.69	9401	990	982	99.19	25530	11647	2.19
1055QC0004	17	0	94642	10030	9962	99.32	21857	3056	3001	98.2	68198	26444	2.58	53198	6206	6160	99.26	11563	1929	1889	97.93	39498	13700	2.88	41444	3824	3802	99.42	10294	1127	1112	98.67	28700	12744	2.25
1055QC0005	17	0	93902	9864	9812	99.47	21871	3008	2984	99.2	67545	26357	2.56	53075	6207	6179	99.55	11479	1916	1903	99.32	39503	13572	2.91	40827	3657	3633	99.34	10392	1092	1081	98.99	28042	12785	2.19
1055QC0006	17	0	72819	7781	7747	99.56	16375	2297	2269	98.78	53124	19695	2.7	48124	5693	5669	99.58	10193	1685	1665	98.81	35943	12181	2.95	24695	2088	2078	99.52	6182	612	604	98.69	17181	7514	2.29
1055QC0007	17	0	79532	8367	8341	99.69	18131	2600	2577	99.12	57789	21743	2.66	51273	5976	5958	99.7	10976	1865	1849	99.14	38232	13041	2.93	28259	2391	2383	99.67	7155	735	728	99.05	19557	8702	2.25
1055QC0008	17	0	76424	8149	8123	99.68	16988	2429	2407	99.09	55539	20885	2.66	49285	5852	5833	99.68	10204	1746	1730	99.08	36718	12567	2.92	27139	2297	2290	99.7	6784	683	677	99.12	18821	8318	2.26
1055QC0009	17	0	77873	8315	8277	99.54	18264	2580	2549	98.8	56436	21437	2.63	49311	5897	5869	99.53	10794	1814	1790	98.68	36757	12554	2.93	28562	2418	2408	99.59	7470	766	759	99.09	19679	8883	2.22
1055QC0011	17	0	85623	8943	8899	99.51	18943	2641	2603	98.56	61872	23751	2.61	52208	6093	6066	99.56	10761	1791	1768	98.72	38883	13325	2.92	33415	2850	2833	99.4	8182	850	835	98.24	22989	10426	2.2
1055QC0012	17	0	90955	9946	9935	99.89	21263	2979	2974	99.83	65034	25921	2.51	48216	5944	5940	99.93	10492	1791	1788	99.83	35669	12547	2.84	42739	4002	3995	99.83	10771	1188	1186	99.83	29365	13374	2.2
1055QC0013	17	0	85690	8940	8923	99.81	19527	2677	2663	99.48	62109	23581	2.63	52594	6129	6118	99.82	11193	1849	1839	99.46	39148	13446	2.91	33096	2811	2805	99.79	8334	828	824	99.52	22961	10135	2.27
1055QC0014	17	0	89836	9526	9499	99.72	20788	2843	2823	99.3	64587	25249	2.56	51432	6129	6113	99.74	10972	1827	1812	99.18	38219	13213	2.89	38404	3397	3386	99.68	9816	1016	1011	99.51	26368	12036	2.19
1055QC0016	17	0	92266	9607	9584	99.76	20990	2909	2891	99.38	66407	25859	2.57	53085	6209	6197	99.81	11210	1855	1845	99.46	39502	13583	2.91	39181	3398	3387	99.68	9780	1054	1046	99.24	26905	12276	2.19
1055QC0017	17	0	91690	9736	9708	99.71	21903	3019	2999	99.34	65850	25840	2.55	52148	6221	6207	99.77	11587	1892	1880	99.37	38771	13377	2.9	39542	3515	3501	99.6	10316	1127	1119	99.29	27079	12463	2.17
1055QC0018	17	0	91101	9561	9542	99.8	21364	2968	2953	99.49	65434	25667	2.55	52472	6179	6165	99.77	11588	1912	1901	99.42	38984	13488	2.89	38629	3382	3377	99.85	9776	1056	1052	99.62	26450	12179	2.17
1055QC0020	17	0	92788	9746	9729	99.83	21808	2993	2981	99.6	66516	26272	2.53	51774	6186	6174	99.81	11288	1888	1880	99.58	38474	13300	2.89	41014	3560	3555	99.86	10520	1105	1101	99.64	28042	12972	2.16
1055QC0021	17	0	91569	9595	9570	99.74	21629	2843	2825	99.37	65751	25818	2.55	51723	6156	6142	99.77	11368	1830	1818	99.34	38481	13242	2.91	39846	3439	3428	99.68	10261	1013	1007	99.41	27270	12576	2.17
1055QC0022	17	0	91093	9578	9556	99.77	20633	2853	2838	99.47	65556	25537	2.57	52534	6197	6183	99.77	11142	1840	1830	99.46	39044	13490	2.89	38559	3381	3373	99.76	9491	1013	1008	99.51	26512	12047	2.2
1055QC0024	17	0	87187	9059	9030	99.68	20001	2698	2674	99.11	62936	24251	2.6	52187	6118	6100	99.71	11172	1823	1808	99.18	38898	13289	2.93	35000	2941	2930	99.63	8829	875	866	98.97	24038	10962	2.19
1055QC0025	17	0	89666	9511	9487	99.75	20682	2832	2814	99.36	64330	25336	2.54	50548	6096	6086	99.84	10912	1793	1783	99.44	37558	12990	2.89	39118	3415	3401	99.59	9770	1039	1031	99.23	26772	12346	2.17
1055QC0026	17	0	86031	9154	9141	99.86	19928	2743	2736	99.74	61807	24224	2.55	50615	6059	6057	99.97	10942	1829	1827	99.89	37597	13018	2.89	35416	3095	3084	99.64	8986	914	909	99.45	24210	11206	2.16
1055QC0028	17	0	85927	9023	8990	99.63	20031	2770	2752	99.35	61773	24154	2.56	50570	6016	5998	99.7	11001	1872	1863	99.52	37609	12961	2.9	35357	3007	2992	99.5	9030	898	889	99	24164	11193	2.16
1055QC0030	17	0	91382	9751	9730	99.78	21411	2926	2914	99.59	65529	25853	2.53	50789	6114	6105	99.85	11038	1821	1815	99.67	37723	13066	2.89	40593	3637	3625	99.67	10373	1105	1099	99.46	27806	12787	2.17
1055QC0003	18	0	86655	9140	9106	99.63	20036	2784	2761	99.17	62453	24202	2.58	51586	6095	6071	99.61	11134	1858	1843	99.19	38351	13235	2.9	35069	3045	3035	99.67	8902	926	918	99.14	24102	10967	2.2
1055QC0004	18	0	91658	9769	9706	99.36	21168	2973	2922	98.28	66131	25527	2.59	52318	6150	6104	99.25	11392	1919	1879	97.92	38864	13454	2.89	39340	3619	3602	99.53	9776	1054	1043	98.96	27267	12073	2.26
1055QC0005	18	0	90859	9606	9556	99.48	21164	2925	2903	99.25	65405	25454	2.57	52156	6142	6115	99.56	11278	1898	1886	99.37	38821	13335	2.91	38703	3464	3441	99.34	9886	1027	1017	99.03	26584	12119	2.19
1055QC0006	18	0	69782	7500	7467	99.56	15676	2212	2185	98.78	50942	18840	2.7	46785	5585	5561	99.57	9892	1649	1629	98.79	34926	11859	2.95	22997	1915	1906	99.53	5784	563	556	98.76	16016	6981	2.29
1055QC0007	18	0	76450	8083	8058	99.69	17430	2513	2491	99.12	55599	20851	2.67	50012	5872	5855	99.71	10714	1832	1817	99.18	37319	12693	2.94	26438	2211	2203	99.64	6716	681	674	98.97	18280	8158	2.24
1055QC0008	18	0	73433	7872	7849	99.71	16343	2352	2333	99.19	53438	19995	2.67	48097	5759	5741	99.69	9973	1721	1706	99.13	35851	12246	2.93	25336	2113	2108	99.76	6370	631	627	99.37	17587	7749	2.27
1055QC0009	18	0	74740	8044	8007	99.54	17498	2489	2459	98.79	54158	20582	2.63	48103	5792	5764	99.52	10528	1789	1765	98.66	35830	12273	2.92	26637	2252	2243	99.6	6970	700	694	99.14	18328	8309	2.21
1055QC0011	18	0	82551	8708	8668	99.54	18278	2564	2530	98.67	59735	22816	2.62	51129	6019	5992	99.55	10548	1769	1746	98.7	38092	13037	2.92	31422	2689	2676	99.52	7730	795	784	98.62	21643	9779	2.21
1055QC0012	18	0	87832	9656	9645	99.89	20507	2889	2884	99.83	62807	25025	2.51	47273	5879	5875	99.93	10298	1775	1772	99.83	34956	12317	2.84	40559	3777	3770	99.81	10209	1114	1112	99.82	27851	12708	2.19
1055QC0013	18	0	82752	8706	8689	99.8	18887	2613	2599	99.46	60053	22699	2.65	51543	6062	6051	99.82	10985	1826	1816	99.45	38383	13160	2.92	31209	2644	2638	99.77	7902	787	783	99.49	21670	9539	2.27
1055QC0014	18	0	86701	9256	9229	99.71	20060	2760	2740	99.28	62395	24306	2.57	50399	6059	6043	99.74	10753	1810	1795	99.17	37462	12937	2.9	36302	3197	3186	99.66	9307	950	945	99.47	24933	11369	2.19
1055QC0016	18	0	89114	9340	9319	99.78	20273	2823	2807	99.43	64207	24907	2.58	52133	6141	6129	99.8	11030	1836	1826	99.46	38804	13329	2.91	36981	3199	3190	99.72	9243	987	981	99.39	25403	11578	2.19
1055QC0017	18	0	88608	9500	9474	99.73	21129	2939	2920	99.35	63688	24920	2.56	51157	6152	6139	99.79	11366	1872	1860	99.36	38036	13121	2.9	37451	3348	3335	99.61	9763	1067	1060	99.34	25652	11799	2.17
1055QC0018	18	0	88050	9300	9282	99.81	20650	2892	2877	99.48	63273	24777	2.55	51512	6113	6099	99.77	11397	1896	1885	99.42	38278	13234	2.89	36538	3187	3183	99.87	9253	996	992	99.6	24995	11543	2.17
1055QC0020	18	0	89670	9492	9475	99.82	21030	2908	2896	99.59	64321	25349	2.54	50853	6119	6107	99.8	11085	1866	1858	99.57	37783	13070	2.89	38817	3373	3368	99.85	9945	1042	1038	99.62	26538	12279	2.16
1055QC0021	18	0	88627	9346	9321	99.73	20904	2769	2751	99.35	63731	24896	2.56	50851	6093	6079	99.77	11169	1813	1801	99.34	37831	13020	2.91	37776	3253	3242	99.66	9735	956	950	99.37	25900	11876	2.18
1055QC0022	18	0	88140	9310	9290	99.79	19969	2777	2764	99.53	63479	24661	2.57	51616	6124	6111	99.79	10940	1823	1814	99.51	38356	13260	2.89	36524	3186	3179	99.78	9029	954	950	99.58	25123	11401	2.2
1055QC0024	18	0	84090	8799	8772	99.69	19260	2612	2590	99.16	60779	23311	2.61	51158	6043	6026	99.72	10947	1802	1788	99.22	38131	13027	2.93	32932	2756	2746	99.64	8313	810	802	99.01	22648	10284	2.2
1055QC0025	18	0	86605	9226	9203	99.75	19946	2757	2740	99.38	62175	24430	2.55	49646	6029	6019	99.83	10702	1776	1766	99.44	36884	12762	2.89	36959	3197	3184	99.59	9244	981	974	99.29	25291	11668	2.17
1055QC0026	18	0	83052	8907	8894	99.85	19233	2666	2659	99.74	59726	23326	2.56	49608	5983	5981	99.97	10741	1805	1803	99.89	36862	12746	2.89	33444	2924	2913	99.62	8492	861	856	99.42	22864	10580	2.16
1055QC0028	18	0	82962	8793	8761	99.64	19302	2697	2679	99.33	59733	23229	2.57	49586	5952	5934	99.7	10778	1852	1843	99.51	36879	12707	2.9	33376	2841	2827	99.51	8524	845	836	98.93	22854	10522	2.17
1055QC0030	18	0	88190	9491	9471	99.79	20680	2855	2844	99.61	63313	24877	2.55	49776	6045	6037	99.87	10821	1800	1795	99.72	36976	12800	2.89	38414	3446	3434	99.65	9859	1055	1049	99.43	26337	12077	2.18
1055QC0003	19	0	83832	8940	8906	99.62	19381	2719	2696	99.15	60469	23363	2.59	50629	6036	6012	99.6	10914	1836	1821	99.18	37624	13005	2.89	33203	2904	2894	99.66	8467	883	875	99.09	22845	10358	2.21
1055QC0004	19	0	88719	9516	9455	99.36	20508	2896	2846	98.27	64066	24653	2.6	51409	6100	6054	99.25	11218	1901	1861	97.9	38205	13204	2.89	37310	3416	3401	99.56	9290	995	985	98.99	25861	11449	2.26
1055QC0005	19	0	87920	9350	9303	99.5	20457	2848	2827	99.26	63410	24510	2.59	51283	6082	6056	99.57	11080	1880	1868	99.36	38189	13094	2.92	36637	3268	3247	99.36	9377	968	959	99.07	25221	11416	2.21
1055QC0006	19	0	67013	7262	7230	99.56	15035	2140	2114	98.79	48939	18074	2.71	45598	5475	5451	99.56	9632	1615	1595	98.76	34026	11572	2.94	21415	1787	1779	99.55	5403	525	519	98.86	14913	6502	2.29
1055QC0007	19	0	73514	7837	7814	99.71	16784	2447	2427	99.18	53489	20025	2.67	48810	5773	5757	99.72	10473	1805	1791	99.22	36417	12393	2.94	24704	2064	2057	99.66	6311	642	636	99.07	17072	7632	2.24
1055QC0008	19	0	70569	7601	7580	99.72	15708	2268	2251	99.25	51417	19152	2.68	46902	5652	5635	99.7	9723	1686	1672	99.17	34986	11916	2.94	23667	1949	1945	99.79	5985	582	579	99.48	16431	7236	2.27
1055QC0009	19	0	71765	7791	7757	99.56	16812	2407	2379	98.84	52066	19699	2.64	46886	5695	5669	99.54	10276	1761	1738	98.69	34931	11955	2.92	24879	2096	2088	99.62	6536	646	641	99.23	17135	7744	2.21
1055QC0011	19	0	79496	8436	8396	99.53	17634	2481	2447	98.63	57566	21930	2.62	50003	5937	5910	99.55	10347	1747	1724	98.68	37248	12755	2.92	29493	2499	2486	99.48	7287	734	723	98.5	20318	9175	2.21
1055QC0012	19	0	84828	9374	9364	99.89	19832	2809	2805	99.86	60732	24096	2.52	46352	5802	5798	99.93	10102	1746	1743	99.83	34263	12089	2.83	38476	3572	3566	99.83	9730	1063	1062	99.91	26469	12007	2.2
1055QC0013	19	0	80006	8487	8471	99.81	18266	2549	2536	99.49	58140	21866	2.66	50508	5990	5979	99.82	10777	1807	1797	99.45	37641	12867	2.93	29498	2497	2492	99.8	7489	742	739	99.6	20499	8999	2.28
1055QC0014	19	0	83828	9046	9019	99.7	19389	2705	2685	99.26	60402	23426	2.58	49498	6000	5984	99.73	10562	1794	1779	99.16	36804	12694	2.9	34330	3046	3035	99.64	8827	911	906	99.45	23598	10732	2.2
1055QC0016	19	0	86235	9103	9083	99.78	19659	2755	2740	99.46	62217	24018	2.59	51192	6069	6058	99.82	10841	1812	1803	99.5	38110	13082	2.91	35043	3034	3025	99.7	8818	943	937	99.36	24107	10936	2.2
1055QC0017	19	0	85792	9258	9233	99.73	20467	2864	2846	99.37	61733	24059	2.57	50264	6080	6068	99.8	11187	1850	1839	99.41	37377	12887	2.9	35528	3178	3165	99.59	9280	1014	1007	99.31	24356	11172	2.18
1055QC0018	19	0	85151	9049	9033	99.82	19989	2815	2802	99.54	61243	23908	2.56	50599	6046	6034	99.8	11205	1877	1868	99.52	37591	13008	2.89	34552	3003	2999	99.87	8784	938	934	99.57	23652	10900	2.17
1055QC0020	19	0	86880	9267	9252	99.84	20334	2834	2823	99.61	62393	24487	2.55	50004	6054	6043	99.82	10885	1844	1836	99.57	37148	12856	2.89	36876	3213	3209	99.88	9449	990	987	99.7	25245	11631	2.17
1055QC0021	19	0	85901	9132	9107	99.73	20238	2711	2693	99.34	61838	24063	2.57	50005	6033	6019	99.77	10989	1800	1788	99.33	37193	12812	2.9	35896	3099	3088	99.65	9249	911	905	99.34	24645	11251	2.19
1055QC0022	19	0	85317	9067	9048	99.79	19327	2707	2695	99.56	61543	23774	2.59	50695	6062	6049	99.79	10755	1807	1798	99.5	37683	13012	2.9	34622	3005	2999	99.8	8572	900	897	99.67	23860	10762	2.22
1055QC0024	19	0	81210	8581	8555	99.7	18560	2544	2523	99.17	58750	22460	2.62	50124	5969	5952	99.72	10707	1778	1764	99.21	37345	12779	2.92	31086	2612	2603	99.66	7853	766	759	99.09	21405	9681	2.21
1055QC0025	19	0	83766	8957	8936	99.77	19300	2679	2663	99.4	60204	23562	2.56	48738	5948	5938	99.83	10507	1751	1741	99.43	36203	12535	2.89	35028	3009	2998	99.63	8793	928	922	99.35	24001	11027	2.18
1055QC0026	19	0	80324	8688	8675	99.85	18589	2603	2596	99.73	57839	22485	2.57	48619	5911	5909	99.97	10535	1786	1784	99.89	36121	12498	2.89	31705	2777	2766	99.6	8054	817	812	99.39	21718	9987	2.17
1055QC0028	19	0	80064	8565	8535	99.65	18579	2621	2604	99.35	57691	22373	2.58	48584	5881	5864	99.71	10555	1827	1818	99.51	36141	12443	2.9	31480	2684	2671	99.52	8024	794	786	98.99	21550	9930	2.17
1055QC0030	19	0	85292	9241	9222	99.79	20000	2770	2759	99.6	61283	24009	2.55	48846	5980	5972	99.87	10615	1777	1772	99.72	36288	12558	2.89	36446	3261	3250	99.66	9385	993	987	99.4	24995	11451	2.18
1055QC0003	20	0	81092	8712	8682	99.66	18763	2645	2626	99.28	58528	22564	2.59	49684	5958	5935	99.61	10733	1817	1803	99.23	36926	12758	2.89	31408	2754	2747	99.75	8030	828	823	99.4	21602	9806	2.2
1055QC0004	20	0	86019	9292	9234	99.38	19864	2828	2781	98.34	62181	23838	2.61	50578	6045	6001	99.27	11053	1886	1848	97.99	37577	13001	2.89	35441	3247	3233	99.57	8811	942	933	99.04	24604	10837	2.27
1055QC0005	20	0	85069	9112	9068	99.52	19769	2760	2741	99.31	61425	23644	2.6	50409	6030	6004	99.57	10878	1860	1848	99.35	37525	12884	2.91	34660	3082	3064	99.42	8891	900	893	99.22	23900	10760	2.22
1055QC0006	20	0	64364	7039	7008	99.56	14443	2071	2046	98.79	47050	17314	2.72	44378	5379	5355	99.55	9358	1586	1566	98.74	33118	11260	2.94	19986	1660	1653	99.58	5085	485	480	98.97	13932	6054	2.3
1055QC0007	20	0	70790	7581	7559	99.71	16139	2368	2349	99.2	51520	19270	2.67	47659	5666	5651	99.74	10211	1767	1754	99.26	35541	12118	2.93	23131	1915	1908	99.63	5928	601	595	99	15979	7152	2.23
1055QC0008	20	0	67810	7368	7348	99.73	15064	2195	2179	99.27	49421	18389	2.69	45747	5547	5530	99.69	9462	1649	1635	99.15	34117	11630	2.93	22063	1821	1818	99.84	5602	546	544	99.63	15304	6759	2.26
1055QC0009	20	0	68982	7540	7510	99.6	16150	2327	2302	98.93	50081	18901	2.65	45738	5595	5571	99.57	10042	1732	1711	98.79	34066	11672	2.92	23244	1945	1939	99.69	6108	595	591	99.33	16015	7229	2.22
1055QC0011	20	0	76782	8204	8165	99.52	17004	2414	2381	98.63	55647	21135	2.63	48971	5860	5834	99.56	10116	1723	1701	98.72	36492	12479	2.92	27811	2344	2331	99.45	6888	691	680	98.41	19155	8656	2.21
1055QC0012	20	0	82104	9111	9101	99.89	19180	2730	2726	99.85	58815	23289	2.53	45547	5727	5723	99.93	9930	1725	1722	99.83	33668	11879	2.83	36557	3384	3378	99.82	9250	1005	1004	99.9	25147	11410	2.2
1055QC0013	20	0	77399	8300	8284	99.81	17680	2495	2482	99.48	56282	21117	2.67	49524	5913	5902	99.81	10578	1786	1776	99.44	36896	12628	2.92	27875	2387	2382	99.79	7102	709	706	99.58	19386	8489	2.28
1055QC0014	20	0	81199	8820	8795	99.72	18789	2645	2627	99.32	58530	22669	2.58	48638	5943	5928	99.75	10382	1777	1763	99.21	36158	12480	2.9	32561	2877	2867	99.65	8407	868	864	99.54	22372	10189	2.2
1055QC0016	20	0	83559	8900	8882	99.8	19029	2693	2680	99.52	60317	23242	2.6	50292	6008	5997	99.82	10642	1791	1782	99.5	37424	12868	2.91	33267	2892	2885	99.76	8387	902	898	99.56	22893	10374	2.21
1055QC0017	20	0	83042	9007	8985	99.76	19845	2787	2772	99.46	59830	23212	2.58	49342	6005	5994	99.82	10999	1826	1816	99.45	36692	12650	2.9	33700	3002	2991	99.63	8846	961	956	99.48	23138	10562	2.19
1055QC0018	20	0	82510	8817	8801	99.82	19357	2745	2732	99.53	59432	23078	2.58	49661	5974	5962	99.8	10995	1855	1846	99.51	36903	12758	2.89	32849	2843	2839	99.86	8362	890	886	99.55	22529	10320	2.18
1055QC0020	20	0	84200	9035	9021	99.85	19686	2742	2732	99.64	60545	23655	2.56	49145	5978	5967	99.82	10682	1817	1809	99.56	36531	12614	2.9	35055	3057	3054	99.9	9004	925	923	99.78	24014	11041	2.17
1055QC0021	20	0	83265	8918	8895	99.74	19625	2645	2629	99.4	59949	23316	2.57	49135	5972	5958	99.77	10814	1785	1773	99.33	36537	12598	2.9	34130	2946	2937	99.69	8811	860	856	99.53	23412	10718	2.18
1055QC0022	20	0	82726	8861	8842	99.79	18747	2640	2628	99.55	59737	22989	2.6	49823	5999	5986	99.78	10586	1787	1778	99.5	37043	12780	2.9	32903	2862	2856	99.79	8161	853	850	99.65	22694	10209	2.22
1055QC0024	20	0	78600	8372	8347	99.7	17973	2467	2447	99.19	56931	21669	2.63	49203	5912	5895	99.71	10529	1760	1746	99.2	36664	12539	2.92	29397	2460	2452	99.67	7444	707	701	99.15	20267	9130	2.22
1055QC0025	20	0	81046	8724	8704	99.77	18696	2619	2604	99.43	58274	22772	2.56	47871	5878	5869	99.85	10329	1735	1726	99.48	35563	12308	2.89	33175	2846	2835	99.61	8367	884	878	99.32	22711	10464	2.17
1055QC0026	20	0	77655	8437	8425	99.86	17967	2529	2522	99.72	55942	21713	2.58	47670	5829	5827	99.97	10326	1761	1759	99.89	35396	12274	2.88	29985	2608	2598	99.62	7641	768	763	99.35	20546	9439	2.18
1055QC0028	20	0	77398	8352	8322	99.64	17912	2555	2538	99.33	55821	21577	2.59	47643	5820	5803	99.71	10333	1814	1805	99.5	35455	12188	2.91	29755	2532	2519	99.49	7579	741	733	98.92	20366	9389	2.17
1055QC0030	20	0	82494	8999	8980	99.79	19286	2693	2682	99.59	59319	23175	2.56	47952	5910	5902	99.86	10384	1753	1748	99.71	35607	12345	2.88	34542	3089	3078	99.64	8902	940	934	99.36	23712	10830	2.19
1055QC0003	1	100	199571	18815	18705	99.42	89748	9576	9531	99.53	137871	61700	2.23	110771	11568	11519	99.58	27015	3804	3772	99.16	79741	31030	2.57	88800	7247	7186	99.16	62733	5772	5759	99.77	58130	30670	1.9
1055QC0004	1	100	212963	20406	20245	99.21	99870	10701	10615	99.2	147595	65368	2.26	114254	11953	11861	99.23	27910	3893	3821	98.15	82198	32056	2.56	98709	8453	8384	99.18	71960	6808	6794	99.79	65397	33312	1.96
1055QC0005	1	100	215995	20463	20102	98.24	103124	10751	10693	99.46	148763	67232	2.21	113297	11808	11706	99.14	28175	3867	3822	98.84	81452	31845	2.56	102698	8655	8396	97.01	74949	6884	6871	99.81	67311	35387	1.9
1055QC0006	1	100	158040	14561	14479	99.44	61430	6381	6319	99.03	110860	47180	2.35	102178	10619	10561	99.45	25644	3554	3504	98.59	73926	28252	2.62	55862	3942	3918	99.39	35786	2827	2815	99.58	36934	18928	1.95
1055QC0007	1	100	175228	15895	15803	99.42	72804	7442	7380	99.17	122230	52998	2.31	107388	11024	10962	99.44	26579	3766	3712	98.57	77574	29814	2.6	67840	4871	4841	99.38	46225	3676	3668	99.78	44656	23184	1.93
1055QC0008	1	100	171387	15759	15673	99.45	71579	7348	7295	99.28	119001	52386	2.27	103909	10825	10767	99.46	25637	3598	3552	98.72	75100	28809	2.61	67478	4934	4906	99.43	45942	3750	3743	99.81	43901	23577	1.86
1055QC0009	1	100	178981	16473	16386	99.47	78067	7925	7873	99.34	124141	54840	2.26	105652	11032	10978	99.51	27115	3705	3661	98.81	76270	29382	2.6	73329	5441	5408	99.39	50952	4220	4212	99.81	47871	25458	1.88
1055QC0011	1	100	186279	17118	17015	99.4	78721	8033	7965	99.15	129147	57132	2.26	109285	11396	11322	99.35	26172	3660	3603	98.44	78679	30606	2.57	76994	5722	5693	99.49	52549	4373	4362	99.75	50468	26526	1.9
1055QC0012	1	100	207335	20510	20430	99.61	96166	10492	10473	99.82	141946	65389	2.17	110859	12075	12055	99.83	27601	3890	3877	99.67	79551	31308	2.54	96476	8435	8375	99.29	68565	6602	6596	99.91	62395	34081	1.83
1055QC0013	1	100	188699	17030	16967	99.63	83554	8219	8181	99.54	130151	58548	2.22	107735	11138	11104	99.69	26995	3672	3643	99.21	77701	30034	2.59	80964	5892	5863	99.51	56559	4547	4538	99.8	52450	28514	1.84
1055QC0014	1	100	198931	18571	18492	99.57	89081	9194	9153	99.55	136719	62212	2.2	110317	11692	11658	99.71	27342	3837	3809	99.27	79383	30934	2.57	88614	6879	6834	99.35	61739	5357	5344	99.76	57336	31278	1.83
1055QC0016	1	100	222407	20512	20403	99.47	109244	11147	11104	99.61	152669	69738	2.19	112122	11691	11651	99.66	27512	3886	3858	99.28	80686	31436	2.57	110285	8821	8752	99.22	81732	7261	7246	99.79	71983	38302	1.88
1055QC0017	1	100	214844	20278	20183	99.53	103941	10889	10841	99.56	147526	67318	2.19	111263	11761	11723	99.68	28294	3893	3864	99.26	80005	31258	2.56	103581	8517	8460	99.33	75647	6996	6977	99.73	67521	36060	1.87
1055QC0018	1	100	218975	20417	20332	99.58	107452	11109	11072	99.67	150253	68722	2.19	110744	11693	11658	99.7	27936	3912	3884	99.28	79611	31133	2.56	108231	8724	8674	99.43	79516	7197	7188	99.87	70642	37589	1.88
1055QC0020	1	100	218135	20154	20077	99.62	106156	10675	10638	99.65	149187	68948	2.16	110930	11824	11788	99.7	27842	3955	3928	99.32	79788	31142	2.56	107205	8330	8289	99.51	78314	6720	6710	99.85	69399	37806	1.84
1055QC0021	1	100	216689	19928	19839	99.55	105939	10473	10434	99.63	148695	67994	2.19	109911	11666	11634	99.73	27583	3752	3727	99.33	79217	30694	2.58	106778	8262	8205	99.31	78356	6721	6707	99.79	69478	37300	1.86
1055QC0022	1	100	218957	19994	19917	99.61	107260	10716	10687	99.73	149168	69789	2.14	110065	11524	11494	99.74	27018	3729	3707	99.41	79286	30779	2.58	108892	8470	8423	99.45	80242	6987	6980	99.9	69882	39010	1.79
1055QC0024	1	100	205225	18619	18534	99.54	96336	9536	9489	99.51	141774	63451	2.23	109038	11366	11313	99.53	27110	3724	3685	98.95	78657	30381	2.59	96187	7253	7221	99.56	69226	5812	5804	99.86	63117	33070	1.91
1055QC0025	1	100	220617	20822	20745	99.63	109817	11348	11309	99.66	151337	69280	2.18	109136	11654	11616	99.67	27172	3754	3725	99.23	78622	30514	2.58	111481	9168	9129	99.57	82645	7594	7584	99.87	72715	38766	1.88
1055QC0026	1	100	208893	19579	19509	99.64	101462	10459	10429	99.71	142630	66263	2.15	107497	11409	11382	99.76	27147	3773	3754	99.5	77460	30037	2.58	101396	8170	8127	99.47	74315	6686	6675	99.84	65170	36226	1.8
1055QC0028	1	100	211140	19404	19148	98.68	103783	10291	10248	99.58	144202	66938	2.15	107619	11372	11300	99.37	27307	3827	3795	99.16	77466	30153	2.57	103521	8032	7848	97.71	76476	6464	6453	99.83	66736	36785	1.81
1055QC0030	1	100	225492	21248	21154	99.56	112485	11537	11509	99.76	153789	71703	2.14	111691	11907	11872	99.71	27970	3916	3895	99.46	80427	31264	2.57	113801	9341	9282	99.37	84515	7621	7614	99.91	73362	40439	1.81
1055QC0003	2	100	199571	18815	18705	99.42	89748	9576	9531	99.53	137871	61700	2.23	110771	11568	11519	99.58	27015	3804	3772	99.16	79741	31030	2.57	88800	7247	7186	99.16	62733	5772	5759	99.77	58130	30670	1.9
1055QC0004	2	100	212963	20406	20245	99.21	99870	10701	10615	99.2	147595	65368	2.26	114254	11953	11861	99.23	27910	3893	3821	98.15	82198	32056	2.56	98709	8453	8384	99.18	71960	6808	6794	99.79	65397	33312	1.96
1055QC0005	2	100	215995	20463	20102	98.24	103124	10751	10693	99.46	148763	67232	2.21	113297	11808	11706	99.14	28175	3867	3822	98.84	81452	31845	2.56	102698	8655	8396	97.01	74949	6884	6871	99.81	67311	35387	1.9
1055QC0006	2	100	158040	14561	14479	99.44	61430	6381	6319	99.03	110860	47180	2.35	102178	10619	10561	99.45	25644	3554	3504	98.59	73926	28252	2.62	55862	3942	3918	99.39	35786	2827	2815	99.58	36934	18928	1.95
1055QC0007	2	100	175228	15895	15803	99.42	72804	7442	7380	99.17	122230	52998	2.31	107388	11024	10962	99.44	26579	3766	3712	98.57	77574	29814	2.6	67840	4871	4841	99.38	46225	3676	3668	99.78	44656	23184	1.93
1055QC0008	2	100	171387	15759	15673	99.45	71579	7348	7295	99.28	119001	52386	2.27	103909	10825	10767	99.46	25637	3598	3552	98.72	75100	28809	2.61	67478	4934	4906	99.43	45942	3750	3743	99.81	43901	23577	1.86
1055QC0009	2	100	178981	16473	16386	99.47	78067	7925	7873	99.34	124141	54840	2.26	105652	11032	10978	99.51	27115	3705	3661	98.81	76270	29382	2.6	73329	5441	5408	99.39	50952	4220	4212	99.81	47871	25458	1.88
1055QC0011	2	100	186279	17118	17015	99.4	78721	8033	7965	99.15	129147	57132	2.26	109285	11396	11322	99.35	26172	3660	3603	98.44	78679	30606	2.57	76994	5722	5693	99.49	52549	4373	4362	99.75	50468	26526	1.9
1055QC0012	2	100	207335	20510	20430	99.61	96166	10492	10473	99.82	141946	65389	2.17	110859	12075	12055	99.83	27601	3890	3877	99.67	79551	31308	2.54	96476	8435	8375	99.29	68565	6602	6596	99.91	62395	34081	1.83
1055QC0013	2	100	188699	17030	16967	99.63	83554	8219	8181	99.54	130151	58548	2.22	107735	11138	11104	99.69	26995	3672	3643	99.21	77701	30034	2.59	80964	5892	5863	99.51	56559	4547	4538	99.8	52450	28514	1.84
1055QC0014	2	100	198931	18571	18492	99.57	89081	9194	9153	99.55	136719	62212	2.2	110317	11692	11658	99.71	27342	3837	3809	99.27	79383	30934	2.57	88614	6879	6834	99.35	61739	5357	5344	99.76	57336	31278	1.83
1055QC0016	2	100	222407	20512	20403	99.47	109244	11147	11104	99.61	152669	69738	2.19	112122	11691	11651	99.66	27512	3886	3858	99.28	80686	31436	2.57	110285	8821	8752	99.22	81732	7261	7246	99.79	71983	38302	1.88
1055QC0017	2	100	214844	20278	20183	99.53	103941	10889	10841	99.56	147526	67318	2.19	111263	11761	11723	99.68	28294	3893	3864	99.26	80005	31258	2.56	103581	8517	8460	99.33	75647	6996	6977	99.73	67521	36060	1.87
1055QC0018	2	100	218975	20417	20332	99.58	107452	11109	11072	99.67	150253	68722	2.19	110744	11693	11658	99.7	27936	3912	3884	99.28	79611	31133	2.56	108231	8724	8674	99.43	79516	7197	7188	99.87	70642	37589	1.88
1055QC0020	2	100	218135	20154	20077	99.62	106156	10675	10638	99.65	149187	68948	2.16	110930	11824	11788	99.7	27842	3955	3928	99.32	79788	31142	2.56	107205	8330	8289	99.51	78314	6720	6710	99.85	69399	37806	1.84
1055QC0021	2	100	216689	19928	19839	99.55	105939	10473	10434	99.63	148695	67994	2.19	109911	11666	11634	99.73	27583	3752	3727	99.33	79217	30694	2.58	106778	8262	8205	99.31	78356	6721	6707	99.79	69478	37300	1.86
1055QC0022	2	100	218957	19994	19917	99.61	107260	10716	10687	99.73	149168	69789	2.14	110065	11524	11494	99.74	27018	3729	3707	99.41	79286	30779	2.58	108892	8470	8423	99.45	80242	6987	6980	99.9	69882	39010	1.79
1055QC0024	2	100	205225	18619	18534	99.54	96336	9536	9489	99.51	141774	63451	2.23	109038	11366	11313	99.53	27110	3724	3685	98.95	78657	30381	2.59	96187	7253	7221	99.56	69226	5812	5804	99.86	63117	33070	1.91
1055QC0025	2	100	220617	20822	20745	99.63	109817	11348	11309	99.66	151337	69280	2.18	109136	11654	11616	99.67	27172	3754	3725	99.23	78622	30514	2.58	111481	9168	9129	99.57	82645	7594	7584	99.87	72715	38766	1.88
1055QC0026	2	100	208893	19579	19509	99.64	101462	10459	10429	99.71	142630	66263	2.15	107497	11409	11382	99.76	27147	3773	3754	99.5	77460	30037	2.58	101396	8170	8127	99.47	74315	6686	6675	99.84	65170	36226	1.8
1055QC0028	2	100	211140	19404	19148	98.68	103783	10291	10248	99.58	144202	66938	2.15	107619	11372	11300	99.37	27307	3827	3795	99.16	77466	30153	2.57	103521	8032	7848	97.71	76476	6464	6453	99.83	66736	36785	1.81
1055QC0030	2	100	225492	21248	21154	99.56	112485	11537	11509	99.76	153789	71703	2.14	111691	11907	11872	99.71	27970	3916	3895	99.46	80427	31264	2.57	113801	9341	9282	99.37	84515	7621	7614	99.91	73362	40439	1.81
1055QC0003	3	100	179386	16444	16354	99.45	69563	7225	7180	99.38	123948	55438	2.24	110152	11505	11457	99.58	26396	3742	3710	99.14	79290	30862	2.57	69234	4939	4897	99.15	43167	3483	3470	99.63	44658	24576	1.82
1055QC0004	3	100	189428	17579	17441	99.21	76335	7897	7811	98.91	131261	58167	2.26	113682	11919	11827	99.23	27338	3859	3787	98.13	81799	31883	2.57	75746	5660	5614	99.19	48997	4038	4024	99.65	49462	26284	1.88
1055QC0005	3	100	191821	17603	17353	98.58	78950	8002	7944	99.28	132058	59763	2.21	112701	11768	11668	99.15	27579	3829	3784	98.82	81038	31663	2.56	79120	5835	5685	97.43	51371	4173	4160	99.69	51020	28100	1.82
1055QC0006	3	100	146391	13372	13294	99.42	49781	5196	5134	98.81	102945	43446	2.37	101382	10549	10491	99.45	24848	3484	3434	98.56	73376	28006	2.62	45009	2823	2803	99.29	24933	1712	1700	99.3	29569	15440	1.92
1055QC0007	3	100	160773	14451	14367	99.42	58349	6006	5944	98.97	112272	48501	2.31	106695	10975	10913	99.44	25886	3717	3663	98.55	77090	29605	2.6	54078	3476	3454	99.37	32463	2289	2281	99.65	35182	18896	1.86
1055QC0008	3	100	157189	14213	14135	99.45	57381	5810	5757	99.09	109289	47900	2.28	103145	10753	10696	99.47	24873	3527	3481	98.7	74565	28580	2.61	54044	3460	3439	99.39	32508	2283	2276	99.69	34724	19320	1.8
1055QC0009	3	100	162778	14695	14617	99.47	61864	6156	6104	99.16	112933	49845	2.27	104887	10943	10889	99.51	26350	3616	3572	98.78	75711	29176	2.59	57891	3752	3728	99.36	35514	2540	2532	99.69	37222	20669	1.8
1055QC0011	3	100	169808	15316	15223	99.39	62250	6241	6173	98.91	117706	52102	2.26	108633	11331	11259	99.36	25520	3597	3540	98.42	78221	30412	2.57	61175	3985	3964	99.47	36730	2644	2633	99.58	39485	21690	1.82
1055QC0012	3	100	182281	17513	17458	99.69	71112	7520	7501	99.75	124905	57376	2.18	110227	12032	12012	99.83	26969	3847	3834	99.66	79106	31121	2.54	72054	5481	5446	99.36	44143	3673	3667	99.84	45799	26255	1.74
1055QC0013	3	100	172033	15288	15231	99.63	66888	6482	6445	99.43	118796	53237	2.23	106988	11070	11036	99.69	26248	3604	3575	99.2	77184	29804	2.59	65045	4218	4195	99.45	40640	2878	2870	99.72	41612	23433	1.78
1055QC0014	3	100	179223	16355	16292	99.61	69373	6994	6953	99.41	123081	56142	2.19	109679	11637	11603	99.71	26704	3782	3754	99.26	78933	30746	2.57	69544	4718	4689	99.39	42669	3212	3199	99.6	44148	25396	1.74
1055QC0016	3	100	195951	17448	17367	99.54	82788	8111	8068	99.47	134447	61504	2.19	111412	11638	11598	99.66	26802	3833	3805	99.27	80184	31228	2.57	84539	5810	5769	99.29	55986	4278	4263	99.65	54263	30276	1.79
1055QC0017	3	100	189282	17243	17168	99.57	78379	7874	7826	99.39	129845	59437	2.18	110640	11699	11661	99.68	27671	3831	3802	99.24	79592	31048	2.56	78642	5544	5507	99.33	50708	4043	4024	99.53	50253	28389	1.77
1055QC0018	3	100	193712	17541	17478	99.64	82189	8255	8218	99.55	132670	61042	2.17	110098	11642	11607	99.7	27290	3861	3833	99.27	79186	30912	2.56	83614	5899	5871	99.53	54899	4394	4385	99.8	53484	30130	1.78
1055QC0020	3	100	194089	17481	17416	99.63	82110	8014	7977	99.54	132747	61342	2.16	110262	11773	11737	99.69	27174	3904	3877	99.31	79344	30918	2.57	83827	5708	5679	99.49	54936	4110	4100	99.76	53403	30424	1.76
1055QC0021	3	100	193020	17226	17151	99.56	82270	7785	7746	99.5	132232	60788	2.18	109256	11622	11590	99.72	26928	3708	3683	99.33	78750	30506	2.58	83764	5604	5561	99.23	55342	4077	4063	99.66	53482	30282	1.77
1055QC0022	3	100	195445	17356	17295	99.65	83748	8094	8065	99.64	132832	62613	2.12	109332	11473	11443	99.74	26285	3678	3656	99.4	78754	30578	2.58	86113	5883	5852	99.47	57463	4416	4409	99.84	54078	32035	1.69
1055QC0024	3	100	184278	16359	16284	99.54	75389	7286	7239	99.35	127152	57126	2.23	108355	11303	11250	99.53	26427	3661	3622	98.93	78177	30178	2.59	75923	5056	5034	99.56	48962	3625	3617	99.78	48975	26948	1.82
1055QC0025	3	100	194381	17797	17735	99.65	83581	8338	8299	99.53	133252	61129	2.18	108435	11608	11570	99.67	26471	3708	3679	99.22	78136	30299	2.58	85946	6189	6165	99.61	57110	4630	4620	99.78	55116	30830	1.79
1055QC0026	3	100	185178	16786	16732	99.68	77747	7682	7652	99.61	126279	58899	2.14	106734	11337	11310	99.76	26384	3701	3682	99.49	76916	29818	2.58	78444	5449	5422	99.5	51363	3981	3970	99.72	49363	29081	1.7
1055QC0028	3	100	187338	16767	16586	98.92	79981	7729	7686	99.44	127834	59504	2.15	106893	11310	11239	99.37	26581	3766	3734	99.15	76970	29923	2.57	80445	5457	5347	97.98	53400	3963	3952	99.72	50864	29581	1.72
1055QC0030	3	100	198505	18037	17966	99.61	85498	8349	8321	99.66	135046	63459	2.13	111073	11857	11823	99.71	27352	3867	3846	99.46	79993	31080	2.57	87432	6180	6143	99.4	58146	4482	4475	99.84	55053	32379	1.7
1055QC0003	4	100	159332	14543	14469	99.49	49509	5340	5295	99.16	110964	48368	2.29	109290	11416	11370	99.6	25534	3655	3623	99.12	78687	30603	2.57	50042	3127	3099	99.1	23975	1685	1672	99.23	32277	17765	1.82
1055QC0004	4	100	165757	15432	15311	99.22	52664	5767	5681	98.51	116019	49738	2.33	112801	11861	11770	99.23	26457	3802	3730	98.11	81224	31577	2.57	52956	3571	3541	99.16	26207	1965	1951	99.29	34795	18161	1.92
1055QC0005	4	100	167183	15309	15140	98.9	54312	5789	5731	99	116321	50862	2.29	111770	11692	11595	99.17	26648	3756	3711	98.8	80398	31372	2.56	55413	3617	3545	98.01	27664	2033	2020	99.36	35923	19490	1.84
1055QC0006	4	100	135185	12507	12434	99.42	38575	4336	4274	98.57	95792	39393	2.43	100257	10452	10394	99.45	23723	3387	3337	98.52	72602	27655	2.63	34928	2055	2040	99.27	14852	949	937	98.74	23190	11738	1.98
1055QC0007	4	100	145615	13285	13206	99.41	43191	4845	4783	98.72	102541	43074	2.38	105623	10882	10821	99.44	24814	3625	3571	98.51	76348	29275	2.61	39992	2403	2385	99.25	18377	1220	1212	99.34	26193	13799	1.9
1055QC0008	4	100	141642	12970	12898	99.44	41834	4573	4520	98.84	99493	42149	2.36	102001	10637	10580	99.46	23729	3411	3365	98.65	73774	28227	2.61	39641	2333	2318	99.36	18105	1162	1155	99.4	25719	13922	1.85
1055QC0009	4	100	145780	13349	13281	99.49	44866	4820	4768	98.92	102218	43562	2.35	103827	10860	10806	99.5	25290	3533	3489	98.75	74986	28841	2.6	41953	2489	2475	99.44	19576	1287	1279	99.38	27232	14721	1.85
1055QC0011	4	100	153011	13889	13802	99.37	45453	4820	4752	98.59	107021	45990	2.33	107735	11239	11167	99.36	24622	3505	3448	98.37	77606	30129	2.58	45276	2650	2635	99.43	20831	1315	1304	99.16	29415	15861	1.85
1055QC0012	4	100	161354	15592	15554	99.76	50185	5616	5597	99.66	112070	49284	2.27	109411	11973	11953	99.83	26153	3788	3775	99.66	78555	30856	2.55	51943	3619	3601	99.5	24032	1828	1822	99.67	33515	18428	1.82
1055QC0013	4	100	152999	13723	13675	99.65	47854	4926	4889	99.25	106914	46085	2.32	105953	10970	10936	99.69	25213	3504	3475	99.17	76455	29498	2.59	47046	2753	2739	99.49	22641	1422	1414	99.44	30459	16587	1.84
1055QC0014	4	100	159470	14623	14566	99.61	49620	5268	5227	99.22	110765	48705	2.27	108753	11538	11505	99.71	25778	3684	3656	99.24	78298	30455	2.57	50717	3085	3061	99.22	23842	1584	1571	99.18	32467	18250	1.78
1055QC0016	4	100	168988	15094	15025	99.54	55825	5769	5726	99.25	117164	51824	2.26	110507	11559	11519	99.65	25897	3754	3726	99.25	79564	30943	2.57	58481	3535	3506	99.18	29928	2015	2000	99.26	37600	20881	1.8
1055QC0017	4	100	164995	15033	14968	99.57	54092	5674	5626	99.15	114354	50641	2.26	109633	11622	11585	99.68	26664	3755	3726	99.23	78903	30730	2.57	55362	3411	3383	99.18	27428	1919	1900	99.01	35451	19911	1.78
1055QC0018	4	100	167628	15139	15089	99.67	56105	5866	5829	99.37	115933	51695	2.24	109172	11560	11525	99.7	26364	3779	3751	99.26	78556	30616	2.57	58456	3579	3564	99.58	29741	2087	2078	99.57	37377	21079	1.77
1055QC0020	4	100	168085	15279	15225	99.65	56106	5823	5786	99.36	116059	52026	2.23	109313	11680	11645	99.7	26225	3812	3785	99.29	78662	30651	2.57	58772	3599	3580	99.47	29881	2011	2001	99.5	37397	21375	1.75
1055QC0021	4	100	166874	15029	14965	99.57	56124	5599	5560	99.3	115627	51247	2.26	108260	11531	11499	99.72	25932	3617	3592	99.31	78069	30191	2.59	58614	3498	3466	99.09	30192	1982	1968	99.29	37558	21056	1.78
1055QC0022	4	100	167815	15012	14964	99.68	56118	5763	5734	99.5	115623	52192	2.22	108353	11394	11364	99.74	25306	3599	3577	99.39	78079	30274	2.58	59462	3618	3600	99.5	30812	2164	2157	99.68	37544	21918	1.71
1055QC0024	4	100	161395	14432	14367	99.55	52506	5369	5322	99.12	112394	49001	2.29	107306	11222	11169	99.53	25378	3580	3541	98.91	77427	29879	2.59	54089	3210	3198	99.63	27128	1789	1781	99.55	34967	19122	1.83
1055QC0025	4	100	167273	15354	15299	99.64	56473	5902	5863	99.34	115840	51433	2.25	107455	11532	11494	99.67	25491	3632	3603	99.2	77470	29985	2.58	59818	3822	3805	99.56	30982	2270	2260	99.56	38370	21448	1.79
1055QC0026	4	100	160738	14673	14623	99.66	53307	5573	5543	99.46	111085	49653	2.24	105682	11259	11232	99.76	25332	3623	3604	99.48	76200	29482	2.58	55056	3414	3391	99.33	27975	1950	1939	99.44	34885	20171	1.73
1055QC0028	4	100	161772	14567	14434	99.09	54415	5577	5534	99.23	111802	49970	2.24	105840	11219	11153	99.41	25528	3680	3648	99.13	76241	29599	2.58	55932	3348	3281	98	28887	1897	1886	99.42	35561	20371	1.75
1055QC0030	4	100	170216	15649	15595	99.65	57209	5978	5950	99.53	117582	52634	2.23	110183	11782	11748	99.71	26462	3792	3771	99.45	79379	30804	2.58	60033	3867	3847	99.48	30747	2186	2179	99.68	38203	21830	1.75
1055QC0003	5	100	149420	13762	13695	99.51	39597	4566	4521	99.01	104704	44716	2.34	108303	11326	11280	99.59	24547	3565	3533	99.1	78022	30281	2.58	41117	2436	2415	99.14	15050	1001	988	98.7	26682	14435	1.85
1055QC0004	5	100	154593	14485	14374	99.23	41500	4830	4744	98.22	108889	45704	2.38	111935	11794	11704	99.24	25591	3736	3664	98.07	80608	31327	2.57	42658	2691	2670	99.22	15909	1094	1080	98.72	28281	14377	1.97
1055QC0005	5	100	155363	14284	14151	99.07	42492	4800	4742	98.79	108755	46608	2.33	110783	11610	11515	99.18	25661	3676	3631	98.78	79719	31064	2.57	44580	2674	2636	98.58	16831	1124	1111	98.84	29036	15544	1.87
1055QC0006	5	100	129404	12061	11990	99.41	32794	3892	3830	98.41	92081	37323	2.47	99092	10330	10272	99.44	22558	3265	3215	98.47	71802	27290	2.63	30312	1731	1718	99.25	10236	627	615	98.09	20279	10033	2.02
1055QC0007	5	100	137831	12674	12601	99.42	35407	4240	4178	98.54	97596	40235	2.43	104499	10769	10709	99.44	23690	3513	3459	98.46	75563	28936	2.61	33332	1905	1892	99.32	11717	727	719	98.9	22033	11299	1.95
1055QC0008	5	100	133949	12390	12321	99.44	34141	3996	3943	98.67	94767	39182	2.42	100875	10523	10466	99.46	22603	3297	3251	98.6	72992	27883	2.62	33074	1867	1855	99.36	11538	699	692	99	21775	11299	1.93
1055QC0009	5	100	137339	12719	12654	99.49	36425	4193	4141	98.76	96906	40433	2.4	102627	10740	10686	99.5	24090	3413	3369	98.71	74133	28494	2.6	34712	1979	1968	99.44	12335	780	772	98.97	22773	11939	1.91
1055QC0011	5	100	144498	13250	13164	99.35	36940	4182	4114	98.37	101574	42924	2.37	106745	11141	11069	99.35	23632	3407	3350	98.33	76917	29828	2.58	37753	2109	2095	99.34	13308	775	764	98.58	24657	13096	1.88
1055QC0012	5	100	152138	14844	14809	99.76	40969	4871	4852	99.61	106438	45700	2.33	108505	11905	11885	99.83	25247	3720	3707	99.65	77934	30571	2.55	43633	2939	2924	99.49	15722	1151	1145	99.48	28504	15129	1.88
1055QC0013	5	100	142910	12985	12939	99.65	37765	4190	4153	99.12	100685	42225	2.38	104758	10863	10829	99.69	24018	3397	3368	99.15	75608	29150	2.59	38152	2122	2110	99.43	13747	793	785	98.99	25077	13075	1.92
1055QC0014	5	100	149827	13879	13828	99.63	39977	4529	4489	99.12	104890	44937	2.33	107729	11434	11401	99.71	24754	3580	3552	99.22	77604	30125	2.58	42098	2445	2427	99.26	15223	949	937	98.74	27286	14812	1.84
1055QC0016	5	100	155867	14085	14024	99.57	42704	4768	4725	99.1	108833	47034	2.31	109507	11457	11419	99.67	24897	3654	3626	99.23	78885	30622	2.58	46360	2628	2605	99.12	17807	1114	1099	98.65	29948	16412	1.82
1055QC0017	5	100	153599	14116	14058	99.59	42696	4763	4716	99.01	107162	46437	2.31	108586	11543	11506	99.68	25617	3676	3647	99.21	78187	30399	2.57	45013	2573	2552	99.18	17079	1087	1069	98.34	28975	16038	1.81
1055QC0018	5	100	154650	14082	14035	99.67	43127	4812	4775	99.23	107769	46881	2.3	108173	11457	11422	99.69	25365	3676	3648	99.24	77874	30299	2.57	46477	2625	2613	99.54	17762	1136	1127	99.21	29895	16582	1.8
1055QC0020	5	100	155355	14300	14250	99.65	43376	4848	4811	99.24	108137	47218	2.29	108340	11588	11554	99.71	25252	3721	3694	99.27	77985	30355	2.57	47015	2712	2696	99.41	18124	1127	1117	99.11	30152	16863	1.79
1055QC0021	5	100	153805	14087	14032	99.61	43055	4666	4627	99.16	107347	46458	2.31	107244	11460	11428	99.72	24916	3546	3521	99.29	77358	29886	2.59	46561	2627	2604	99.12	18139	1120	1106	98.75	29989	16572	1.81
1055QC0022	5	100	153772	13883	13841	99.7	42075	4640	4611	99.38	107122	46650	2.3	107287	11277	11247	99.73	24240	3482	3460	99.37	77361	29926	2.59	46485	2606	2594	99.54	17835	1158	1151	99.4	29761	16724	1.78
1055QC0024	5	100	149590	13543	13480	99.53	40701	4482	4435	98.95	104853	44737	2.34	106237	11120	11067	99.52	24309	3478	3439	98.88	76702	29535	2.6	43353	2423	2413	99.59	16392	1004	996	99.2	28151	15202	1.85
1055QC0025	5	100	153720	14195	14143	99.63	42920	4746	4707	99.18	107145	46575	2.3	106477	11443	11406	99.68	24513	3544	3515	99.18	76783	29694	2.59	47243	2752	2737	99.45	18407	1202	1192	99.17	30362	16881	1.8
1055QC0026	5	100	148135	13668	13624	99.68	40704	4574	4544	99.34	103457	44678	2.32	104593	11159	11132	99.76	24243	3523	3504	99.46	75473	29120	2.59	43542	2509	2492	99.32	16461	1051	1040	98.95	27984	15558	1.8
1055QC0028	5	100	148995	13573	13476	99.29	41638	4619	4576	99.07	103914	45081	2.31	104771	11113	11052	99.45	24459	3579	3547	99.11	75476	29295	2.58	44224	2460	2424	98.54	17179	1040	1029	98.94	28438	15786	1.8
1055QC0030	5	100	156954	14577	14530	99.68	43947	4913	4885	99.43	109520	47434	2.31	109216	11684	11650	99.71	25495	3694	3673	99.43	78698	30518	2.58	47738	2893	2880	99.55	18452	1219	1212	99.43	30822	16916	1.82
1055QC0003	6	100	145035	13394	13331	99.53	35212	4202	4157	98.93	101958	43077	2.37	107355	11226	11180	99.59	23599	3465	3433	99.08	77379	29976	2.58	37680	2168	2151	99.22	11613	737	724	98.24	24579	13101	1.88
1055QC0004	6	100	149687	14118	14011	99.24	36594	4467	4381	98.07	105717	43970	2.4	110991	11705	11615	99.23	24647	3647	3575	98.03	79959	31032	2.58	38696	2413	2396	99.3	11947	820	806	98.29	25758	12938	1.99
1055QC0005	6	100	150224	13893	13779	99.18	37353	4428	4370	98.69	105456	44768	2.36	109800	11514	11426	99.24	24678	3587	3542	98.75	79045	30755	2.57	40424	2379	2353	98.91	12675	841	828	98.45	26411	14013	1.88
1055QC0006	6	100	126440	11822	11752	99.41	29830	3654	3592	98.3	90106	36334	2.48	97970	10215	10157	99.43	21436	3150	3100	98.41	71012	26958	2.63	28470	1607	1595	99.25	8394	504	492	97.62	19094	9376	2.04
1055QC0007	6	100	134344	12409	12337	99.42	31920	3976	3914	98.44	95307	39037	2.44	103414	10639	10579	99.44	22605	3383	3329	98.4	74787	28627	2.61	30930	1770	1758	99.32	9315	593	585	98.65	20520	10410	1.97
1055QC0008	6	100	130321	12117	12051	99.46	30513	3726	3673	98.58	92412	37909	2.44	99680	10396	10339	99.45	21408	3170	3124	98.55	72171	27509	2.62	30641	1721	1712	99.48	9105	556	549	98.74	20241	10400	1.95
1055QC0009	6	100	133498	12408	12346	99.5	32584	3885	3833	98.66	94441	39057	2.42	101431	10616	10563	99.5	22894	3290	3246	98.66	73337	28094	2.61	32067	1792	1783	99.5	9690	595	587	98.66	21104	10963	1.93
1055QC0011	6	100	140588	12984	12901	99.36	33030	3919	3851	98.26	99054	41534	2.38	105758	11056	10986	99.37	22645	3324	3267	98.29	76257	29501	2.58	34830	1928	1915	99.33	10385	595	584	98.15	22797	12033	1.89
1055QC0012	6	100	147795	14501	14470	99.79	36626	4532	4513	99.58	103684	44111	2.35	107572	11820	11800	99.83	24314	3635	3622	99.64	77287	30285	2.55	40223	2681	2670	99.59	12312	897	891	99.33	26397	13826	1.91
1055QC0013	6	100	138611	12693	12648	99.65	33466	3899	3862	99.05	97975	40636	2.41	103675	10755	10721	99.68	22935	3289	3260	99.12	74884	28791	2.6	34936	1938	1927	99.43	10531	610	602	98.69	23091	11845	1.95
1055QC0014	6	100	145390	13538	13488	99.63	35540	4189	4149	99.05	102070	43320	2.36	106685	11333	11300	99.71	23710	3479	3451	99.2	76872	29813	2.58	38705	2205	2188	99.23	11830	710	698	98.31	25198	13507	1.87
1055QC0016	6	100	150130	13675	13618	99.58	36967	4362	4319	99.01	105181	44949	2.34	108512	11362	11324	99.67	23902	3559	3531	99.21	78188	30324	2.58	41618	2313	2294	99.18	13065	803	788	98.13	26993	14625	1.85
1055QC0017	6	100	148481	13754	13697	99.59	37578	4402	4355	98.93	103912	44569	2.33	107622	11460	11423	99.68	24653	3593	3564	99.19	77513	30109	2.57	40859	2294	2274	99.13	12925	809	791	97.78	26399	14460	1.83
1055QC0018	6	100	148975	13654	13610	99.68	37452	4387	4350	99.16	104169	44806	2.32	107134	11349	11315	99.7	24326	3569	3541	99.22	77158	29976	2.57	41841	2305	2295	99.57	13126	818	809	98.9	27011	14830	1.82
1055QC0020	6	100	149813	13902	13854	99.65	37834	4452	4415	99.17	104675	45138	2.32	107398	11492	11459	99.71	24310	3626	3599	99.26	77348	30050	2.57	42415	2410	2395	99.38	13524	826	816	98.79	27327	15088	1.81
1055QC0021	6	100	148244	13708	13656	99.62	37494	4290	4251	99.09	103811	44433	2.34	106257	11358	11326	99.72	23929	3444	3419	99.27	76642	29615	2.59	41987	2350	2330	99.15	13565	846	832	98.35	27169	14818	1.83
1055QC0022	6	100	147922	13455	13415	99.7	36225	4214	4185	99.31	103510	44412	2.33	106311	11183	11153	99.73	23264	3388	3366	99.35	76704	29607	2.59	41611	2272	2262	99.56	12961	826	819	99.15	26806	14805	1.81
1055QC0024	6	100	144178	13132	13071	99.54	35289	4073	4026	98.85	101379	42799	2.37	105158	11004	10953	99.54	23230	3364	3325	98.84	75969	29189	2.6	39020	2128	2118	99.53	12059	709	701	98.87	25410	13610	1.87
1055QC0025	6	100	147771	13740	13689	99.63	36971	4292	4253	99.09	103377	44394	2.33	105505	11358	11321	99.67	23541	3459	3430	99.16	76110	29395	2.59	42266	2382	2368	99.41	13430	833	823	98.8	27267	14999	1.82
1055QC0026	6	100	142700	13229	13189	99.7	35269	4139	4109	99.28	100088	42612	2.35	103484	11040	11014	99.76	23134	3405	3386	99.44	74711	28773	2.6	39216	2189	2175	99.36	12135	734	723	98.5	25377	13839	1.83
1055QC0028	6	100	143404	13146	13067	99.4	36047	4210	4167	98.98	100401	43003	2.33	103685	11003	10945	99.47	23373	3472	3440	99.08	74745	28940	2.58	39719	2143	2122	99.02	12674	738	727	98.51	25656	14063	1.82
1055QC0030	6	100	151109	14155	14108	99.67	38102	4491	4463	99.38	105800	45309	2.34	108203	11597	11563	99.71	24482	3607	3586	99.42	77972	30231	2.58	42906	2558	2545	99.49	13620	884	877	99.21	27828	15078	1.85
1055QC0003	7	100	142307	13181	13119	99.53	32484	3990	3945	98.87	100164	42143	2.38	106403	11132	11087	99.6	22647	3372	3340	99.05	76700	29703	2.58	35904	2049	2032	99.17	9837	618	605	97.9	23464	12440	1.89
1055QC0004	7	100	146816	13898	13792	99.24	33723	4248	4162	97.98	103772	43044	2.41	110076	11611	11522	99.23	23732	3554	3482	97.97	79288	30788	2.58	36740	2287	2270	99.26	9991	694	680	97.98	24484	12256	2
1055QC0005	7	100	147109	13677	13569	99.21	34238	4218	4160	98.62	103451	43658	2.37	108817	11436	11353	99.27	23695	3514	3469	98.72	78374	30443	2.57	38292	2241	2216	98.88	10543	704	691	98.15	25077	13215	1.9
1055QC0006	7	100	124283	11634	11565	99.41	27673	3467	3405	98.21	88582	35701	2.48	96866	10086	10029	99.43	20332	3022	2972	98.35	70196	26670	2.63	27417	1548	1536	99.22	7341	445	433	97.3	18386	9031	2.04
1055QC0007	7	100	131981	12181	12111	99.43	29557	3750	3688	98.35	93715	38266	2.45	102297	10497	10437	99.43	21488	3241	3187	98.33	74013	28284	2.62	29684	1684	1674	99.41	8069	509	501	98.43	19702	9982	1.97
1055QC0008	7	100	127968	11926	11864	99.48	28160	3539	3486	98.5	90891	37077	2.45	98627	10280	10226	99.47	20355	3057	3011	98.5	71457	27170	2.63	29341	1646	1638	99.51	7805	482	475	98.55	19434	9907	1.96
1055QC0009	7	100	130933	12180	12118	99.49	30019	3657	3605	98.58	92737	38196	2.43	100227	10478	10425	99.49	21690	3152	3108	98.6	72497	27730	2.61	30706	1702	1693	99.47	8329	505	497	98.42	20240	10466	1.93
1055QC0011	7	100	138065	12788	12706	99.36	30507	3724	3656	98.17	97420	40645	2.4	104779	10941	10871	99.36	21666	3209	3152	98.22	75585	29194	2.59	33286	1847	1835	99.35	8841	515	504	97.86	21835	11451	1.91
1055QC0012	7	100	145101	14291	14261	99.79	33932	4323	4304	99.56	101979	43122	2.36	106646	11736	11716	99.83	23388	3551	3538	99.63	76664	29982	2.56	38455	2555	2545	99.61	10544	772	766	99.22	25315	13140	1.93
1055QC0013	7	100	135973	12532	12487	99.64	30828	3738	3701	99.01	96251	39722	2.42	102616	10657	10623	99.68	21876	3191	3162	99.09	74149	28467	2.6	33357	1875	1864	99.41	8952	547	539	98.54	22102	11255	1.96
1055QC0014	7	100	142630	13328	13278	99.62	32780	3979	3939	98.99	100281	42349	2.37	105698	11228	11195	99.71	22723	3374	3346	99.17	76181	29517	2.58	36932	2100	2083	99.19	10057	605	593	98.02	24100	12832	1.88
1055QC0016	7	100	146903	13442	13386	99.58	33740	4130	4087	98.96	103067	43836	2.35	107526	11272	11234	99.66	22916	3469	3441	99.19	77492	30034	2.58	39377	2170	2152	99.17	10824	661	646	97.73	25575	13802	1.85
1055QC0017	7	100	145447	13515	13459	99.59	34544	4164	4117	98.87	101981	43466	2.35	106605	11360	11323	99.67	23636	3493	3464	99.17	76813	29792	2.58	38842	2155	2136	99.12	10908	671	653	97.32	25168	13674	1.84
1055QC0018	7	100	145625	13396	13352	99.67	34102	4129	4092	99.1	101993	43632	2.34	106096	11239	11205	99.7	23288	3459	3431	99.19	76438	29658	2.58	39529	2157	2147	99.54	10814	670	661	98.66	25555	13974	1.83
1055QC0020	7	100	146442	13649	13604	99.67	34463	4202	4165	99.12	102490	43952	2.33	106371	11376	11344	99.72	23283	3511	3484	99.23	76629	29742	2.58	40071	2273	2260	99.43	11180	691	681	98.55	25861	14210	1.82
1055QC0021	7	100	144953	13441	13390	99.62	34203	4024	3985	99.03	101669	43284	2.35	105272	11248	11216	99.72	22944	3334	3309	99.25	75949	29323	2.59	39681	2193	2174	99.13	11259	690	676	97.97	25720	13961	1.84
1055QC0022	7	100	144507	13207	13169	99.71	32810	3968	3939	99.27	101319	43188	2.35	105292	11082	11053	99.74	22245	3288	3266	99.33	75993	29299	2.59	39215	2125	2116	99.58	10565	680	673	98.97	25326	13889	1.82
1055QC0024	7	100	141109	12892	12833	99.54	32220	3835	3788	98.77	99395	41714	2.38	104171	10882	10833	99.55	22243	3244	3205	98.8	75279	28892	2.61	36938	2010	2000	99.5	9977	591	583	98.65	24116	12822	1.88
1055QC0025	7	100	144370	13476	13427	99.64	33570	4030	3991	99.03	101175	43195	2.34	104520	11258	11222	99.68	22556	3360	3331	99.14	75452	29068	2.6	39850	2218	2205	99.41	11014	670	660	98.51	25723	14127	1.82
1055QC0026	7	100	139527	12976	12937	99.7	32096	3887	3857	99.23	98081	41446	2.37	102432	10910	10884	99.76	22082	3275	3256	99.42	73973	28459	2.6	37095	2066	2053	99.37	10014	612	601	98.2	24108	12987	1.86
1055QC0028	7	100	140077	12890	12814	99.41	32720	3957	3914	98.91	98228	41849	2.35	102646	10893	10837	99.49	22334	3364	3332	99.05	74013	28633	2.58	37431	1997	1977	99	10386	593	582	98.15	24215	13216	1.83
1055QC0030	7	100	147741	13895	13849	99.67	34734	4232	4204	99.34	103600	44141	2.35	107190	11482	11448	99.7	23469	3492	3471	99.4	77267	29923	2.58	40551	2413	2401	99.5	11265	740	733	99.05	26333	14218	1.85
1055QC0003	8	100	133219	12627	12580	99.63	30416	3822	3791	99.19	94154	39065	2.41	101529	10783	10746	99.66	21634	3270	3245	99.24	73341	28188	2.6	31690	1844	1834	99.46	8782	552	546	98.91	20813	10877	1.91
1055QC0004	8	100	137961	13315	13221	99.29	31652	4081	4005	98.14	97892	40069	2.44	105542	11288	11207	99.28	22834	3459	3393	98.09	76183	29359	2.59	32419	2027	2014	99.36	8818	622	612	98.39	21709	10710	2.03
1055QC0005	8	100	137807	13063	12972	99.3	32077	4023	3979	98.91	97361	40446	2.41	104165	11099	11024	99.32	22709	3414	3375	98.86	75204	28961	2.6	33642	1964	1948	99.19	9368	609	604	99.18	22157	11485	1.93
1055QC0006	8	100	116079	11081	11022	99.47	25896	3291	3239	98.42	83114	32965	2.52	91575	9675	9624	99.47	19282	2886	2842	98.48	66589	24986	2.67	24504	1406	1398	99.43	6614	405	397	98.02	16525	7979	2.07
1055QC0007	8	100	123458	11594	11532	99.47	27708	3550	3495	98.45	88046	35412	2.49	97004	10070	10016	99.46	20458	3097	3049	98.45	70404	26600	2.65	26454	1524	1516	99.48	7250	453	446	98.45	17642	8812	2
1055QC0008	8	100	119337	11342	11291	99.55	26331	3382	3340	98.76	85159	34178	2.49	93272	9866	9821	99.54	19307	2951	2914	98.75	67783	25489	2.66	26065	1476	1470	99.59	7024	431	426	98.84	17376	8689	2
1055QC0009	8	100	122279	11593	11538	99.53	28201	3518	3471	98.66	87033	35246	2.47	95001	10083	10035	99.52	20697	3064	3023	98.66	68905	26096	2.64	27278	1510	1503	99.54	7504	454	448	98.68	18128	9150	1.98
1055QC0011	8	100	129261	12175	12105	99.43	28613	3569	3513	98.43	91673	37588	2.44	99665	10527	10465	99.41	20662	3103	3054	98.42	72115	27550	2.62	29596	1648	1640	99.51	7951	466	459	98.5	19558	10038	1.95
1055QC0012	8	100	136081	13665	13641	99.82	31859	4137	4124	99.69	95980	40101	2.39	102188	11407	11392	99.87	22490	3454	3446	99.77	73554	28634	2.57	33893	2258	2249	99.6	9369	683	678	99.27	22426	11467	1.96
1055QC0013	8	100	127408	11979	11943	99.7	28971	3583	3554	99.19	90573	36835	2.46	97807	10296	10267	99.72	20929	3096	3072	99.22	70808	26999	2.62	29601	1683	1676	99.58	8042	487	482	98.97	19765	9836	2.01
1055QC0014	8	100	133607	12743	12701	99.67	30732	3794	3761	99.13	94343	39264	2.4	100890	10862	10831	99.71	21790	3261	3235	99.2	72881	28009	2.6	32717	1881	1870	99.42	8942	533	526	98.69	21462	11255	1.91
1055QC0016	8	100	137126	12803	12758	99.65	31458	3936	3902	99.14	96712	40414	2.39	102681	10897	10864	99.7	21993	3354	3329	99.25	74181	28500	2.6	34445	1906	1894	99.37	9465	582	573	98.45	22531	11914	1.89
1055QC0017	8	100	136129	12928	12883	99.65	32369	3986	3949	99.07	95902	40227	2.38	101891	11005	10971	99.69	22680	3387	3360	99.2	73551	28340	2.6	34238	1923	1912	99.43	9689	599	589	98.33	22351	11887	1.88
1055QC0018	8	100	135777	12765	12727	99.7	31807	3956	3925	99.22	95616	40161	2.38	101395	10878	10846	99.71	22347	3366	3340	99.23	73212	28183	2.6	34382	1887	1881	99.68	9460	590	585	99.15	22404	11978	1.87
1055QC0020	8	100	136844	13000	12966	99.74	32255	4012	3986	99.35	96269	40575	2.37	101649	11023	10998	99.77	22339	3403	3383	99.41	73390	28259	2.6	35195	1977	1968	99.54	9916	609	603	99.01	22879	12316	1.86
1055QC0021	8	100	135545	12794	12755	99.7	32011	3838	3810	99.27	95561	39984	2.39	100599	10867	10839	99.74	22006	3231	3210	99.35	72789	27810	2.62	34946	1927	1916	99.43	10005	607	600	98.85	22772	12174	1.87
1055QC0022	8	100	134921	12646	12613	99.74	30589	3794	3770	99.37	95121	39800	2.39	100576	10754	10726	99.74	21296	3190	3169	99.34	72740	27836	2.61	34345	1892	1887	99.74	9293	604	601	99.5	22381	11964	1.87
1055QC0024	8	100	131534	12318	12266	99.58	30078	3689	3648	98.89	93131	38403	2.43	99210	10520	10475	99.57	21274	3153	3118	98.89	71922	27288	2.64	32324	1798	1791	99.61	8804	536	530	98.88	21209	11115	1.91
1055QC0025	8	100	134413	12832	12794	99.7	31195	3831	3802	99.24	94694	39719	2.38	99660	10898	10866	99.71	21570	3257	3232	99.23	72086	27574	2.61	34753	1934	1928	99.69	9625	574	570	99.3	22608	12145	1.86
1055QC0026	8	100	129910	12361	12331	99.76	29920	3709	3688	99.43	91808	38102	2.41	97462	10526	10506	99.81	21110	3162	3149	99.59	70600	26862	2.63	32448	1835	1825	99.46	8810	547	539	98.54	21208	11240	1.89
1055QC0028	8	100	130529	12277	12215	99.49	30514	3769	3733	99.04	92004	38525	2.39	97605	10512	10464	99.54	21321	3243	3217	99.2	70541	27064	2.61	32924	1765	1751	99.21	9193	526	516	98.1	21463	11461	1.87
1055QC0030	8	100	137768	13242	13204	99.71	32302	4025	4004	99.48	97115	40653	2.39	102431	11119	11089	99.73	22472	3376	3358	99.47	73973	28458	2.6	35337	2123	2115	99.62	9830	649	646	99.54	23142	12195	1.9
1055QC0003	9	100	125932	12155	12110	99.63	28801	3691	3661	99.19	89286	36646	2.44	97091	10465	10429	99.66	20728	3178	3154	99.24	70276	26815	2.62	28841	1690	1681	99.47	8073	513	507	98.83	19010	9831	1.93
1055QC0004	9	100	130559	12816	12725	99.29	29972	3928	3855	98.14	92954	37605	2.47	101208	10970	10891	99.28	21955	3364	3300	98.1	73145	28063	2.61	29351	1846	1834	99.35	8017	564	555	98.4	19809	9542	2.08
1055QC0005	9	100	130237	12563	12481	99.35	30320	3877	3839	99.02	92337	37900	2.44	99831	10780	10711	99.36	21804	3318	3283	98.95	72220	27611	2.62	30406	1783	1770	99.27	8516	559	556	99.46	20117	10289	1.96
1055QC0006	9	100	108941	10570	10518	99.51	24365	3137	3091	98.53	78271	30670	2.55	86628	9284	9238	99.5	18302	2767	2727	98.55	63143	23485	2.69	22313	1286	1280	99.53	6063	370	364	98.38	15128	7185	2.11
1055QC0007	9	100	116123	11089	11035	99.51	26171	3389	3341	98.58	83188	32935	2.53	92170	9697	9649	99.51	19522	2981	2938	98.56	67096	25074	2.68	23953	1392	1386	99.57	6649	408	403	98.77	16092	7861	2.05
1055QC0008	9	100	112222	10860	10814	99.58	24784	3229	3191	98.82	80426	31796	2.53	88510	9493	9451	99.56	18326	2832	2797	98.76	64474	24036	2.68	23712	1367	1363	99.71	6458	397	394	99.24	15952	7760	2.06
1055QC0009	9	100	114831	11109	11057	99.53	26597	3371	3327	98.69	82034	32797	2.5	90049	9704	9659	99.54	19678	2948	2910	98.71	65479	24570	2.66	24782	1405	1398	99.5	6919	423	417	98.58	16555	8227	2.01
1055QC0011	9	100	121903	11678	11615	99.46	26980	3421	3370	98.51	86815	35088	2.47	95009	10164	10109	99.46	19714	2988	2944	98.53	68941	26068	2.64	26894	1514	1506	99.47	7266	433	426	98.38	17874	9020	1.98
1055QC0012	9	100	128318	13098	13077	99.84	30064	3960	3950	99.75	90781	37537	2.42	97870	11064	11050	99.87	21558	3345	3338	99.79	70490	27380	2.57	30448	2034	2027	99.66	8506	615	612	99.51	20291	10157	2
1055QC0013	9	100	120248	11503	11474	99.75	27377	3442	3419	99.33	85815	34433	2.49	93308	9950	9925	99.75	20019	2997	2976	99.3	67700	25608	2.64	26940	1553	1549	99.74	7358	445	443	99.55	18115	8825	2.05
1055QC0014	9	100	126167	12239	12202	99.7	29082	3649	3621	99.23	89408	36759	2.43	96422	10515	10487	99.73	20868	3159	3136	99.27	69786	26636	2.62	29745	1724	1715	99.48	8214	490	485	98.98	19622	10123	1.94
1055QC0016	9	100	129222	12297	12255	99.66	29655	3767	3736	99.18	91535	37687	2.43	98192	10551	10519	99.7	21084	3242	3218	99.26	71084	27108	2.62	31030	1746	1736	99.43	8571	525	518	98.67	20451	10579	1.93
1055QC0017	9	100	128547	12405	12370	99.72	30614	3836	3809	99.3	90910	37637	2.42	97551	10658	10631	99.75	21752	3290	3270	99.39	70549	27002	2.61	30996	1747	1739	99.54	8862	546	539	98.72	20361	10635	1.91
1055QC0018	9	100	127895	12217	12187	99.75	30012	3791	3768	99.39	90362	37533	2.41	96919	10515	10488	99.74	21417	3253	3232	99.35	70051	26868	2.61	30976	1702	1699	99.82	8595	538	536	99.63	20311	10665	1.9
1055QC0020	9	100	129229	12488	12459	99.77	30464	3850	3829	99.45	91321	37908	2.41	97339	10686	10665	99.8	21435	3293	3277	99.51	70461	26878	2.62	31890	1802	1794	99.56	9029	557	552	99.1	20860	11030	1.89
1055QC0021	9	100	128113	12289	12251	99.69	30304	3691	3664	99.27	90623	37490	2.42	96348	10535	10507	99.73	21141	3136	3115	99.33	69826	26522	2.63	31765	1754	1744	99.43	9163	555	549	98.92	20797	10968	1.9
1055QC0022	9	100	127303	12129	12097	99.74	28927	3643	3620	99.37	90100	37203	2.42	96206	10412	10385	99.74	20433	3088	3068	99.35	69728	26478	2.63	31097	1717	1712	99.71	8494	555	552	99.46	20372	10725	1.9
1055QC0024	9	100	123962	11798	11753	99.62	28406	3539	3503	98.98	88131	35831	2.46	94600	10162	10122	99.61	20338	3044	3012	98.95	68732	25868	2.66	29362	1636	1631	99.69	8068	495	491	99.19	19399	9963	1.95
1055QC0025	9	100	126499	12332	12296	99.71	29302	3686	3659	99.27	89481	37018	2.42	95314	10561	10530	99.71	20685	3157	3133	99.24	69042	26272	2.63	31185	1771	1766	99.72	8617	529	526	99.43	20439	10746	1.9
1055QC0026	9	100	122256	11824	11795	99.75	28215	3576	3556	99.44	86749	35507	2.44	92894	10166	10147	99.81	20160	3070	3058	99.61	67421	25473	2.65	29362	1658	1648	99.4	8055	506	498	98.42	19328	10034	1.93
1055QC0028	9	100	122677	11749	11693	99.52	28673	3619	3588	99.14	86791	35886	2.42	93044	10143	10097	99.55	20355	3137	3113	99.23	67387	25657	2.63	29633	1606	1596	99.38	8318	482	475	98.55	19404	10229	1.9
1055QC0030	9	100	129598	12691	12654	99.71	30427	3843	3822	99.45	91693	37905	2.42	97929	10784	10754	99.72	21547	3269	3251	99.45	70863	27066	2.62	31669	1907	1900	99.63	8880	574	571	99.48	20830	10839	1.92
1055QC0003	10	100	119471	11708	11665	99.63	27387	3582	3554	99.22	84980	34491	2.46	92889	10146	10112	99.66	19892	3096	3074	99.29	67395	25494	2.64	26582	1562	1553	99.42	7495	486	480	98.77	17585	8997	1.95
1055QC0004	10	100	124194	12380	12294	99.31	28512	3784	3715	98.18	88667	35527	2.5	97166	10678	10602	99.29	21089	3274	3212	98.11	70348	26818	2.62	27028	1702	1692	99.41	7423	510	503	98.63	18319	8709	2.1
1055QC0005	10	100	123667	12107	12037	99.42	28856	3735	3704	99.17	87921	35746	2.46	95756	10443	10383	99.43	20933	3216	3187	99.1	69390	26366	2.63	27911	1664	1654	99.4	7923	519	517	99.61	18531	9380	1.98
1055QC0006	10	100	102690	10111	10064	99.54	23063	3003	2962	98.63	74029	28661	2.58	82129	8914	8872	99.53	17431	2660	2624	98.65	60024	22105	2.72	20561	1197	1192	99.58	5632	343	338	98.54	14005	6556	2.14
1055QC0007	10	100	109756	10632	10585	99.56	24870	3275	3233	98.72	78854	30902	2.55	87771	9344	9301	99.54	18700	2893	2855	98.69	64011	23760	2.69	21985	1288	1284	99.69	6170	382	378	98.95	14843	7142	2.08
1055QC0008	10	100	105894	10396	10354	99.6	23407	3097	3063	98.9	76076	29818	2.55	84036	9127	9087	99.56	17410	2721	2688	98.79	61303	22733	2.7	21858	1269	1267	99.84	5997	376	375	99.73	14773	7085	2.09
1055QC0009	10	100	108337	10660	10614	99.57	25138	3227	3188	98.79	77591	30746	2.52	85496	9351	9310	99.56	18709	2840	2805	98.77	62308	23188	2.69	22841	1309	1304	99.62	6429	387	383	98.97	15283	7558	2.02
1055QC0011	10	100	115469	11216	11158	99.48	25550	3294	3247	98.57	82531	32938	2.51	90783	9811	9758	99.46	18825	2886	2844	98.54	65995	24788	2.66	24686	1405	1400	99.64	6725	408	403	98.77	16536	8150	2.03
1055QC0012	10	100	121661	12628	12609	99.85	28527	3823	3815	99.79	86335	35326	2.44	93903	10775	10762	99.88	20708	3265	3259	99.82	67754	26149	2.59	27758	1853	1847	99.68	7819	558	556	99.64	18581	9177	2.02
1055QC0013	10	100	114131	11051	11024	99.76	26026	3319	3298	99.37	81696	32435	2.52	89164	9592	9568	99.75	19180	2900	2880	99.31	64818	24346	2.66	24967	1459	1456	99.79	6846	419	418	99.76	16878	8089	2.09
1055QC0014	10	100	119761	11801	11765	99.69	27614	3529	3502	99.23	85137	34624	2.46	92334	10202	10174	99.73	19996	3068	3045	99.25	66950	25384	2.64	27427	1599	1591	99.5	7618	461	457	99.13	18187	9240	1.97
1055QC0016	10	100	122745	11862	11826	99.7	28188	3631	3605	99.28	87226	35519	2.46	94112	10236	10206	99.71	20236	3135	3113	99.3	68278	25834	2.64	28633	1626	1620	99.63	7952	496	492	99.19	18948	9685	1.96
1055QC0017	10	100	121849	11938	11905	99.72	29057	3696	3671	99.32	86470	35379	2.44	93413	10319	10292	99.74	20894	3186	3166	99.37	67728	25685	2.64	28436	1619	1613	99.63	8163	510	505	99.02	18742	9694	1.93
1055QC0018	10	100	121293	11775	11748	99.77	28491	3673	3652	99.43	86034	35259	2.44	92808	10167	10143	99.76	20510	3152	3133	99.4	67241	25567	2.63	28485	1608	1605	99.81	7981	521	519	99.62	18793	9692	1.94
1055QC0020	10	100	122655	12031	12005	99.78	28896	3727	3708	99.49	86910	35745	2.43	93323	10345	10325	99.81	20545	3199	3184	99.53	67642	25681	2.63	29332	1686	1680	99.64	8351	528	524	99.24	19268	10064	1.91
1055QC0021	10	100	121677	11834	11800	99.71	28768	3539	3514	99.29	86304	35373	2.44	92377	10204	10178	99.75	20284	3027	3006	99.31	67074	25303	2.65	29300	1630	1622	99.51	8484	512	508	99.22	19230	10070	1.91
1055QC0022	10	100	120835	11682	11653	99.75	27414	3511	3491	99.43	85784	35051	2.45	92190	10071	10046	99.75	19592	2988	2970	99.4	66902	25288	2.65	28645	1611	1607	99.75	7822	523	521	99.62	18882	9763	1.93
1055QC0024	10	100	117500	11360	11322	99.67	26928	3404	3375	99.15	83783	33717	2.48	90505	9838	9803	99.64	19462	2945	2918	99.08	65865	24640	2.67	26995	1522	1519	99.8	7466	459	457	99.56	17918	9077	1.97
1055QC0025	10	100	119800	11822	11791	99.74	27733	3522	3499	99.35	84986	34814	2.44	91204	10196	10168	99.73	19790	3036	3014	99.28	66160	25044	2.64	28596	1626	1623	99.82	7943	486	485	99.79	18826	9770	1.93
1055QC0026	10	100	115749	11380	11355	99.78	26712	3432	3416	99.53	82393	33356	2.47	88768	9849	9832	99.83	19300	2967	2957	99.66	64543	24225	2.66	26981	1531	1523	99.48	7412	465	459	98.71	17850	9131	1.95
1055QC0028	10	100	116014	11293	11245	99.57	27133	3483	3457	99.25	82415	33599	2.45	88884	9804	9764	99.59	19479	3038	3018	99.34	64525	24359	2.65	27130	1489	1481	99.46	7654	445	439	98.65	17890	9240	1.94
1055QC0030	10	100	122660	12181	12148	99.73	28763	3694	3676	99.51	87025	35635	2.44	93747	10446	10419	99.74	20641	3171	3156	99.53	67933	25814	2.63	28913	1735	1729	99.65	8122	523	520	99.43	19092	9821	1.94
1055QC0003	11	100	113912	11270	11228	99.63	26172	3453	3425	99.19	81215	32697	2.48	89188	9816	9782	99.65	19165	2993	2971	99.26	64772	24416	2.65	24724	1454	1446	99.45	7007	460	454	98.7	16443	8281	1.99
1055QC0004	11	100	118681	11981	11900	99.32	27299	3665	3599	98.2	84920	33761	2.52	93552	10391	10319	99.31	20353	3178	3119	98.14	67834	25718	2.64	25129	1590	1581	99.43	6946	487	480	98.56	17086	8043	2.12
1055QC0005	11	100	118093	11720	11654	99.44	27523	3609	3579	99.17	84180	33913	2.48	92085	10166	10108	99.43	20115	3127	3099	99.1	66848	25237	2.65	26008	1554	1546	99.49	7408	482	480	99.59	17332	8676	2
1055QC0006	11	100	97126	9691	9646	99.54	21849	2873	2834	98.64	70144	26982	2.6	78075	8587	8547	99.53	16599	2559	2525	98.67	57159	20916	2.73	19051	1104	1099	99.55	5250	314	309	98.41	12985	6066	2.14
1055QC0007	11	100	103988	10215	10173	99.59	23613	3150	3113	98.83	74962	29026	2.58	83604	9022	8983	99.57	17855	2804	2770	98.79	61147	22457	2.72	20384	1193	1190	99.75	5758	346	343	99.13	13815	6569	2.1
1055QC0008	11	100	100463	10006	9967	99.61	22237	2976	2945	98.96	72323	28140	2.57	80089	8812	8775	99.58	16608	2623	2593	98.86	58515	21574	2.71	20374	1194	1192	99.83	5629	353	352	99.72	13808	6566	2.1
1055QC0009	11	100	102711	10267	10223	99.57	23896	3126	3089	98.82	73738	28973	2.55	81550	9041	9001	99.56	17874	2762	2728	98.77	59517	22033	2.7	21161	1226	1222	99.67	6022	364	361	99.18	14221	6940	2.05
1055QC0011	11	100	109816	10803	10747	99.48	24326	3183	3138	98.59	78642	31174	2.52	86848	9478	9427	99.46	18049	2799	2759	98.57	63230	23618	2.68	22968	1325	1320	99.62	6277	384	379	98.7	15412	7556	2.04
1055QC0012	11	100	115943	12151	12134	99.86	27162	3669	3663	99.84	82399	33544	2.46	90301	10456	10444	99.89	19893	3161	3156	99.84	65187	25114	2.6	25642	1695	1690	99.71	7269	508	507	99.8	17212	8430	2.04
1055QC0013	11	100	108754	10682	10656	99.76	24816	3203	3182	99.34	78059	30695	2.54	85452	9303	9280	99.75	18395	2815	2795	99.29	62265	23187	2.69	23302	1379	1376	99.78	6421	388	387	99.74	15794	7508	2.1
1055QC0014	11	100	114092	11412	11377	99.69	26286	3427	3400	99.21	81291	32801	2.48	88570	9901	9873	99.72	19161	2987	2964	99.23	64292	24278	2.65	25522	1511	1504	99.54	7125	440	436	99.09	16999	8523	1.99
1055QC0016	11	100	116934	11440	11406	99.7	26804	3505	3481	99.32	83278	33656	2.47	90219	9926	9898	99.72	19362	3037	3017	99.34	65543	24676	2.66	26715	1514	1508	99.6	7442	468	464	99.15	17735	8980	1.97
1055QC0017	11	100	116130	11547	11515	99.72	27693	3574	3550	99.33	82574	33556	2.46	89608	10026	10000	99.74	20062	3095	3076	99.39	65028	24580	2.65	26522	1521	1515	99.61	7631	479	474	98.96	17546	8976	1.95
1055QC0018	11	100	115579	11377	11351	99.77	27154	3562	3542	99.44	82201	33378	2.46	89010	9869	9846	99.77	19698	3067	3049	99.41	64626	24384	2.65	26569	1508	1505	99.8	7456	495	493	99.6	17575	8994	1.95
1055QC0020	11	100	117037	11646	11622	99.79	27542	3596	3578	99.5	83125	33912	2.45	89729	10058	10039	99.81	19759	3102	3088	99.55	65138	24591	2.65	27308	1588	1583	99.69	7783	494	490	99.19	17987	9321	1.93
1055QC0021	11	100	115982	11432	11401	99.73	27433	3406	3384	99.35	82437	33545	2.46	88708	9908	9885	99.77	19510	2936	2918	99.39	64478	24230	2.66	27274	1524	1516	99.48	7923	470	466	99.15	17959	9315	1.93
1055QC0022	11	100	115106	11318	11291	99.76	26044	3388	3369	99.44	81901	33205	2.47	88476	9801	9777	99.76	18802	2897	2879	99.38	64299	24177	2.66	26630	1517	1514	99.8	7242	491	490	99.8	17602	9028	1.95
1055QC0024	11	100	111739	10930	10893	99.66	25616	3283	3255	99.15	79907	31832	2.51	86671	9520	9486	99.64	18663	2865	2839	99.09	63159	23512	2.69	25068	1410	1407	99.79	6953	418	416	99.52	16748	8320	2.01
1055QC0025	11	100	114084	11416	11388	99.75	26441	3396	3375	99.38	81134	32950	2.46	87526	9894	9868	99.74	19025	2941	2921	99.32	63584	23942	2.66	26558	1522	1520	99.87	7416	455	454	99.78	17550	9008	1.95
1055QC0026	11	100	110110	10978	10959	99.83	25418	3300	3290	99.7	78561	31549	2.49	84936	9541	9529	99.87	18490	2867	2862	99.83	61823	23113	2.67	25174	1437	1430	99.51	6928	433	428	98.85	16738	8436	1.98
1055QC0028	11	100	110217	10917	10871	99.58	25765	3373	3348	99.26	78566	31651	2.48	85034	9515	9477	99.6	18652	2951	2932	99.36	61870	23164	2.67	25183	1402	1394	99.43	7113	422	416	98.58	16696	8487	1.97
1055QC0030	11	100	116700	11766	11738	99.76	27350	3564	3548	99.55	82929	33771	2.46	90001	10151	10127	99.76	19804	3078	3063	99.51	65256	24745	2.64	26699	1615	1611	99.75	7546	486	485	99.79	17673	9026	1.96
1055QC0003	12	100	108914	10910	10869	99.62	25056	3349	3322	99.19	77837	31077	2.5	85745	9532	9499	99.65	18447	2903	2882	99.28	62379	23366	2.67	23169	1378	1370	99.42	6609	446	440	98.65	15458	7711	2
1055QC0004	12	100	113739	11595	11517	99.33	26151	3552	3488	98.2	81485	32254	2.53	90118	10084	10014	99.31	19599	3088	3030	98.12	65389	24729	2.64	23621	1511	1503	99.47	6552	464	458	98.71	16096	7525	2.14
1055QC0005	12	100	112962	11367	11302	99.43	26321	3475	3445	99.14	80657	32305	2.5	88643	9899	9842	99.42	19347	3027	2999	99.07	64414	24229	2.66	24319	1468	1460	99.46	6974	448	446	99.55	16243	8076	2.01
1055QC0006	12	100	92092	9327	9285	99.55	20793	2769	2733	98.7	66700	25392	2.63	74333	8289	8252	99.55	15869	2477	2446	98.75	54573	19760	2.76	17759	1038	1033	99.52	4924	292	287	98.29	12127	5632	2.15
1055QC0007	12	100	99002	9841	9804	99.62	22498	3028	2996	98.94	71545	27457	2.61	79937	8720	8685	99.6	17099	2709	2679	98.89	58573	21364	2.74	19065	1121	1119	99.82	5399	319	317	99.37	12972	6093	2.13
1055QC0008	12	100	95479	9638	9602	99.63	21139	2855	2827	99.02	68906	26573	2.59	76449	8513	8479	99.6	15854	2528	2501	98.93	55965	20484	2.73	19030	1125	1123	99.82	5285	327	326	99.69	12941	6089	2.13
1055QC0009	12	100	97532	9855	9813	99.57	22747	3006	2971	98.84	70166	27366	2.56	77786	8715	8677	99.56	17092	2669	2637	98.8	56833	20953	2.71	19746	1140	1136	99.65	5655	337	334	99.11	13333	6413	2.08
1055QC0011	12	100	104813	10435	10381	99.48	23214	3084	3040	98.57	75227	29586	2.54	83281	9182	9133	99.47	17309	2722	2683	98.57	60737	22544	2.69	21532	1253	1248	99.6	5905	362	357	98.62	14490	7042	2.06
1055QC0012	12	100	110752	11718	11703	99.87	25952	3530	3524	99.83	78829	31923	2.47	86871	10147	10137	99.9	19135	3059	3054	99.84	62767	24104	2.6	23881	1571	1566	99.68	6817	471	470	99.79	16062	7819	2.05
1055QC0013	12	100	103904	10343	10321	99.79	23662	3103	3086	99.45	74762	29142	2.57	81972	9032	9012	99.78	17611	2732	2715	99.38	59844	22128	2.7	21932	1311	1309	99.85	6051	371	371	100	14918	7014	2.13
1055QC0014	12	100	109064	11055	11023	99.71	25189	3312	3288	99.28	77860	31204	2.5	85089	9622	9596	99.73	18447	2902	2881	99.28	61830	23259	2.66	23975	1433	1427	99.58	6742	410	407	99.27	16030	7945	2.02
1055QC0016	12	100	111762	11068	11037	99.72	25549	3368	3346	99.35	79799	31963	2.5	86715	9635	9610	99.74	18583	2932	2914	99.39	63096	23619	2.67	25047	1433	1427	99.58	6966	436	432	99.08	16703	8344	2
1055QC0017	12	100	111057	11149	11119	99.73	26448	3445	3423	99.36	79076	31981	2.47	86159	9716	9691	99.74	19306	2999	2981	99.4	62558	23601	2.65	24898	1433	1428	99.65	7142	446	442	99.1	16518	8380	1.97
1055QC0018	12	100	110486	11023	10999	99.78	25938	3446	3427	99.45	78791	31695	2.49	85551	9602	9580	99.77	18912	2980	2963	99.43	62267	23284	2.67	24935	1421	1419	99.86	7026	466	464	99.57	16524	8411	1.96
1055QC0020	12	100	111922	11265	11243	99.8	26333	3473	3457	99.54	79613	32309	2.46	86322	9764	9747	99.83	19000	2999	2987	99.6	62710	23612	2.66	25600	1501	1496	99.67	7333	474	470	99.16	16903	8697	1.94
1055QC0021	12	100	111034	11073	11045	99.75	26271	3313	3293	99.4	79061	31973	2.47	85435	9638	9616	99.77	18818	2866	2848	99.37	62156	23279	2.67	25599	1435	1429	99.58	7453	447	445	99.55	16905	8694	1.94
1055QC0022	12	100	110032	10961	10936	99.77	24868	3284	3266	99.45	78424	31608	2.48	85006	9517	9494	99.76	18076	2817	2800	99.4	61835	23171	2.67	25026	1444	1442	99.86	6792	467	466	99.79	16589	8437	1.97
1055QC0024	12	100	106544	10552	10516	99.66	24406	3159	3131	99.11	76336	30208	2.53	83101	9220	9187	99.64	17899	2770	2744	99.06	60655	22446	2.7	23443	1332	1329	99.77	6507	389	387	99.49	15681	7762	2.02
1055QC0025	12	100	108897	11018	10991	99.75	25196	3293	3273	99.39	77640	31257	2.48	84024	9575	9550	99.74	18268	2861	2842	99.34	61164	22860	2.68	24873	1443	1441	99.86	6928	432	431	99.77	16476	8397	1.96
1055QC0026	12	100	105106	10610	10592	99.83	24310	3200	3191	99.72	75126	29980	2.51	81512	9239	9228	99.88	17779	2787	2783	99.86	59374	22138	2.68	23594	1371	1364	99.49	6531	413	408	98.79	15752	7842	2.01
1055QC0028	12	100	105210	10538	10493	99.57	24564	3247	3223	99.26	75123	30087	2.5	81670	9212	9174	99.59	17912	2851	2832	99.33	59478	22192	2.68	23540	1326	1319	99.47	6652	396	391	98.74	15645	7895	1.98
1055QC0030	12	100	111430	11329	11303	99.77	26097	3421	3406	99.56	79339	32091	2.47	86472	9830	9807	99.77	19026	2973	2959	99.53	62777	23695	2.65	24958	1499	1496	99.8	7071	448	447	99.78	16562	8396	1.97
1055QC0003	13	100	104364	10562	10521	99.61	24044	3244	3217	99.17	74712	29652	2.52	82466	9261	9228	99.64	17796	2826	2805	99.26	60075	22391	2.68	21898	1301	1293	99.39	6248	418	412	98.56	14637	7261	2.02
1055QC0004	13	100	109227	11232	11156	99.32	25159	3433	3371	98.19	78384	30843	2.54	86939	9808	9740	99.31	18968	3003	2947	98.14	63138	23801	2.65	22288	1424	1416	99.44	6191	430	424	98.6	15246	7042	2.17
1055QC0005	13	100	108387	11032	10972	99.46	25240	3373	3345	99.17	77573	30814	2.52	85399	9638	9585	99.45	18631	2947	2921	99.12	62173	23226	2.68	22988	1394	1387	99.5	6609	426	424	99.53	15400	7588	2.03
1055QC0006	13	100	87611	8993	8954	99.57	19772	2660	2627	98.76	63591	24020	2.65	70950	8022	7987	99.56	15169	2394	2365	98.79	52181	18769	2.78	16661	971	967	99.59	4603	266	262	98.5	11410	5251	2.17
1055QC0007	13	100	94389	9494	9461	99.65	21483	2935	2907	99.05	68272	26117	2.61	76498	8432	8401	99.63	16397	2632	2606	99.01	56097	20401	2.75	17891	1062	1060	99.81	5086	303	301	99.34	12175	5716	2.13
1055QC0008	13	100	90995	9331	9297	99.64	20179	2763	2736	99.02	65772	25223	2.61	73152	8272	8240	99.61	15211	2461	2435	98.94	53629	19523	2.75	17843	1059	1057	99.81	4968	302	301	99.67	12143	5700	2.13
1055QC0009	13	100	92803	9516	9475	99.57	21673	2900	2866	98.83	66887	25916	2.58	74243	8435	8398	99.56	16323	2579	2548	98.8	54316	19927	2.73	18560	1081	1077	99.63	5350	321	318	99.07	12571	5989	2.1
1055QC0011	13	100	100388	10108	10057	99.5	22237	2984	2942	98.59	72148	28240	2.55	80034	8911	8865	99.48	16637	2640	2603	98.6	58419	21615	2.7	20354	1197	1192	99.58	5600	344	339	98.55	13729	6625	2.07
1055QC0012	13	100	106087	11332	11320	99.89	24861	3421	3415	99.82	75567	30520	2.48	83698	9866	9858	99.92	18442	2983	2978	99.83	60461	23237	2.6	22389	1466	1462	99.73	6419	438	437	99.77	15106	7283	2.07
1055QC0013	13	100	99545	10025	10004	99.79	22652	3000	2984	99.47	71709	27836	2.58	78875	8785	8766	99.78	16953	2650	2634	99.4	57617	21258	2.71	20670	1240	1238	99.84	5699	350	350	100	14092	6578	2.14
1055QC0014	13	100	104314	10704	10674	99.72	24114	3211	3188	99.28	74644	29670	2.52	81778	9357	9332	99.73	17738	2822	2801	99.26	59523	22255	2.67	22536	1347	1342	99.63	6376	389	387	99.49	15121	7415	2.04
1055QC0016	13	100	107132	10774	10745	99.73	24464	3280	3258	99.33	76667	30465	2.52	83557	9405	9382	99.76	17891	2863	2845	99.37	60907	22650	2.69	23575	1369	1363	99.56	6573	417	413	99.04	15760	7815	2.02
1055QC0017	13	100	106489	10814	10784	99.72	25377	3355	3333	99.34	75948	30541	2.49	83044	9468	9443	99.74	18637	2937	2919	99.39	60371	22673	2.66	23445	1346	1341	99.63	6740	418	414	99.04	15577	7868	1.98
1055QC0018	13	100	105893	10700	10678	99.79	24861	3336	3319	99.49	75650	30243	2.5	82358	9347	9326	99.78	18207	2894	2878	99.45	59989	22369	2.68	23535	1353	1352	99.93	6654	442	441	99.77	15661	7874	1.99
1055QC0020	13	100	107245	10894	10873	99.81	25197	3350	3335	99.55	76422	30823	2.48	83109	9472	9455	99.82	18299	2907	2895	99.59	60448	22661	2.67	24136	1422	1418	99.72	6898	443	440	99.32	15974	8162	1.96
1055QC0021	13	100	106571	10740	10712	99.74	25204	3214	3194	99.38	76024	30547	2.49	82430	9373	9351	99.77	18157	2791	2773	99.36	60037	22393	2.68	24141	1367	1361	99.56	7047	423	421	99.53	15987	8154	1.96
1055QC0022	13	100	105626	10648	10624	99.77	23922	3200	3183	99.47	75422	30204	2.5	81994	9276	9254	99.76	17491	2759	2743	99.42	59732	22262	2.68	23632	1372	1370	99.85	6431	441	440	99.77	15690	7942	1.98
1055QC0024	13	100	101974	10190	10155	99.66	23326	3043	3015	99.08	73203	28771	2.54	79843	8936	8904	99.64	17196	2683	2657	99.03	58378	21465	2.72	22131	1254	1251	99.76	6130	360	358	99.44	14825	7306	2.03
1055QC0025	13	100	104185	10687	10661	99.76	24099	3203	3184	99.41	74388	29797	2.5	80771	9325	9301	99.74	17572	2793	2775	99.36	58833	21938	2.68	23414	1362	1360	99.85	6527	410	409	99.76	15555	7859	1.98
1055QC0026	13	100	100532	10271	10254	99.83	23243	3081	3072	99.71	71952	28580	2.52	78310	8966	8956	99.89	17069	2696	2692	99.85	57101	21209	2.69	22222	1305	1298	99.46	6174	385	380	98.7	14851	7371	2.01
1055QC0028	13	100	100455	10195	10155	99.61	23399	3148	3128	99.36	71860	28595	2.51	78378	8957	8921	99.6	17170	2779	2761	99.35	57145	21233	2.69	22077	1238	1234	99.68	6229	369	367	99.46	14715	7362	2
1055QC0030	13	100	106752	10970	10946	99.78	25003	3319	3305	99.58	76153	30599	2.49	83224	9565	9543	99.77	18310	2905	2892	99.55	60503	22721	2.66	23528	1405	1403	99.86	6693	414	413	99.76	15650	7878	1.99
1055QC0003	14	100	100254	10250	10211	99.62	23144	3141	3115	99.17	71865	28389	2.53	79493	9018	8987	99.66	17186	2755	2735	99.27	57954	21539	2.69	20761	1232	1224	99.35	5958	386	380	98.45	13911	6850	2.03
1055QC0004	14	100	105064	10900	10827	99.33	24222	3331	3271	98.2	75473	29591	2.55	83908	9558	9491	99.3	18328	2926	2870	98.09	60980	22928	2.66	21156	1342	1336	99.55	5894	405	401	99.01	14493	6663	2.18
1055QC0005	14	100	104388	10705	10650	99.49	24350	3275	3249	99.21	74783	29605	2.53	82562	9395	9345	99.47	18041	2872	2848	99.16	60160	22402	2.69	21826	1310	1305	99.62	6309	403	401	99.5	14623	7203	2.03
1055QC0006	14	100	83504	8653	8615	99.56	18803	2553	2521	98.75	60703	22801	2.66	67836	7733	7699	99.56	14478	2304	2276	98.78	49959	17877	2.79	15668	920	916	99.57	4325	249	245	98.39	10744	4924	2.18
1055QC0007	14	100	90237	9172	9139	99.64	20506	2841	2813	99.01	65402	24835	2.63	73348	8183	8152	99.62	15692	2560	2534	98.98	53895	19453	2.77	16889	989	987	99.8	4814	281	279	99.29	11507	5382	2.14
1055QC0008	14	100	87027	9026	8995	99.66	19306	2673	2648	99.06	62941	24086	2.61	70184	8025	7995	99.63	14601	2386	2362	98.99	51490	18694	2.75	16843	1001	1000	99.9	4705	287	286	99.65	11451	5392	2.12
1055QC0009	14	100	88489	9166	9126	99.56	20672	2801	2768	98.82	63817	24672	2.59	71048	8159	8123	99.56	15629	2498	2468	98.8	52007	19041	2.73	17441	1007	1003	99.6	5043	303	300	99.01	11810	5631	2.1
1055QC0011	14	100	96317	9783	9733	99.49	21329	2896	2854	98.55	69341	26976	2.57	77019	8656	8611	99.48	16006	2571	2534	98.56	56282	20737	2.71	19298	1127	1122	99.56	5323	325	320	98.46	13059	6239	2.09
1055QC0012	14	100	101818	10954	10942	99.89	23837	3307	3301	99.82	72625	29193	2.49	80765	9574	9566	99.92	17766	2895	2890	99.83	58373	22392	2.61	21053	1380	1376	99.71	6071	412	411	99.76	14252	6801	2.1
1055QC0013	14	100	95623	9738	9717	99.78	21823	2917	2901	99.45	68957	26666	2.59	76032	8570	8551	99.78	16406	2589	2573	99.38	55597	20435	2.72	19591	1168	1166	99.83	5417	328	328	100	13360	6231	2.14
1055QC0014	14	100	100176	10357	10328	99.72	23129	3104	3082	99.29	71794	28382	2.53	78832	9087	9063	99.74	17077	2733	2713	99.27	57449	21383	2.69	21344	1270	1265	99.61	6052	371	369	99.46	14345	6999	2.05
1055QC0016	14	100	102907	10439	10414	99.76	23459	3159	3140	99.4	73738	29169	2.53	80523	9122	9102	99.78	17213	2757	2741	99.42	58746	21777	2.7	22384	1317	1312	99.62	6246	402	399	99.25	14992	7392	2.03
1055QC0017	14	100	102378	10522	10493	99.72	24402	3270	3249	99.36	73187	29191	2.51	80146	9234	9210	99.74	18000	2871	2854	99.41	58380	21766	2.68	22232	1288	1283	99.61	6402	399	395	99	14807	7425	1.99
1055QC0018	14	100	101746	10384	10364	99.81	23892	3236	3220	99.51	72780	28966	2.51	79462	9096	9077	99.79	17594	2820	2805	99.47	57898	21564	2.68	22284	1288	1287	99.92	6298	416	415	99.76	14882	7402	2.01
1055QC0020	14	100	103174	10580	10561	99.82	24236	3252	3239	99.6	73623	29551	2.49	80300	9233	9216	99.82	17694	2831	2819	99.58	58447	21853	2.67	22874	1347	1345	99.85	6542	421	420	99.76	15176	7698	1.97
1055QC0021	14	100	102270	10421	10395	99.75	24181	3110	3092	99.42	73053	29217	2.5	79477	9127	9107	99.78	17514	2707	2691	99.41	57907	21570	2.68	22793	1294	1288	99.54	6667	403	401	99.5	15146	7647	1.98
1055QC0022	14	100	101604	10364	10340	99.77	23067	3117	3100	99.45	72702	28902	2.52	79182	9059	9037	99.76	16943	2703	2687	99.41	57771	21411	2.7	22422	1305	1303	99.85	6124	414	413	99.76	14931	7491	1.99
1055QC0024	14	100	97794	9870	9836	99.66	22382	2943	2916	99.08	70277	27517	2.55	76868	8681	8650	99.64	16580	2607	2582	99.04	56214	20654	2.72	20926	1189	1186	99.75	5802	336	334	99.4	14063	6863	2.05
1055QC0025	14	100	100082	10372	10346	99.75	23158	3106	3087	99.39	71505	28577	2.5	77901	9075	9051	99.74	16964	2713	2695	99.34	56761	21140	2.69	22181	1297	1295	99.85	6194	393	392	99.75	14744	7437	1.98
1055QC0026	14	100	96451	9962	9945	99.83	22308	2975	2966	99.7	69078	27373	2.52	75386	8720	8710	99.89	16446	2608	2604	99.85	54990	20396	2.7	21065	1242	1235	99.44	5862	367	362	98.64	14088	6977	2.02
1055QC0028	14	100	96434	9871	9835	99.64	22449	3039	3020	99.37	69115	27319	2.53	75496	8696	8664	99.63	16566	2696	2679	99.37	55110	20386	2.7	20938	1175	1171	99.66	5883	343	341	99.42	14005	6933	2.02
1055QC0030	14	100	102516	10629	10605	99.77	24000	3222	3208	99.57	73279	29237	2.51	80232	9305	9283	99.76	17675	2832	2819	99.54	58423	21809	2.68	22284	1324	1322	99.85	6325	390	389	99.74	14856	7428	2
1055QC0003	15	100	96497	9963	9925	99.62	22286	3047	3021	99.15	69283	27214	2.55	76736	8792	8761	99.65	16590	2676	2656	99.25	55994	20742	2.7	19761	1171	1164	99.4	5696	371	365	98.38	13289	6472	2.05
1055QC0004	15	100	101329	10596	10524	99.32	23365	3246	3187	98.18	72860	28469	2.56	81199	9312	9246	99.29	17732	2857	2802	98.07	59062	22137	2.67	20130	1284	1278	99.53	5633	389	385	98.97	13798	6332	2.18
1055QC0005	15	100	100690	10395	10342	99.49	23474	3180	3156	99.25	72224	28466	2.54	79923	9153	9105	99.48	17454	2795	2773	99.21	58278	21645	2.69	20767	1242	1237	99.6	6020	385	383	99.48	13946	6821	2.04
1055QC0006	15	100	79707	8338	8301	99.56	17921	2465	2434	98.74	58032	21675	2.68	64975	7481	7448	99.56	13860	2238	2211	98.79	47921	17054	2.81	14732	857	853	99.53	4061	227	223	98.24	10111	4621	2.19
1055QC0007	15	100	86400	8890	8857	99.63	19635	2752	2724	98.98	62676	23724	2.64	70462	7962	7931	99.61	15085	2490	2464	98.96	51825	18637	2.78	15938	928	926	99.78	4550	262	260	99.24	10851	5087	2.13
1055QC0008	15	100	83228	8740	8709	99.65	18457	2596	2571	99.04	60330	22898	2.63	67351	7796	7766	99.62	14007	2322	2298	98.97	49498	17853	2.77	15877	944	943	99.89	4450	274	273	99.64	10832	5045	2.15
1055QC0009	15	100	84699	8843	8803	99.55	19775	2708	2675	98.78	61207	23492	2.61	68232	7895	7859	99.54	14998	2419	2389	98.76	50023	18209	2.75	16467	948	944	99.58	4777	289	286	98.96	11184	5283	2.12
1055QC0011	15	100	92466	9466	9420	99.51	20474	2799	2760	98.61	66656	25810	2.58	74151	8389	8348	99.51	15413	2491	2457	98.64	54259	19892	2.73	18315	1077	1072	99.54	5061	308	303	98.38	12397	5918	2.09
1055QC0012	15	100	97943	10607	10595	99.89	22885	3183	3177	99.81	69897	28046	2.49	78043	9311	9303	99.91	17132	2802	2797	99.82	56412	21631	2.61	19900	1296	1292	99.69	5753	381	380	99.74	13485	6415	2.1
1055QC0013	15	100	92125	9461	9443	99.81	21020	2836	2822	99.51	66528	25597	2.6	73438	8352	8336	99.81	15853	2525	2511	99.45	53753	19685	2.73	18687	1109	1107	99.82	5167	311	311	100	12775	5912	2.16
1055QC0014	15	100	96549	10064	10035	99.71	22299	3012	2990	99.27	69219	27330	2.53	76230	8857	8833	99.73	16512	2664	2644	99.25	55540	20690	2.68	20319	1207	1202	99.59	5787	348	346	99.43	13679	6640	2.06
1055QC0016	15	100	99058	10126	10102	99.76	22581	3069	3051	99.41	71090	27968	2.54	77766	8874	8855	99.79	16638	2688	2673	99.44	56825	20941	2.71	21292	1252	1247	99.6	5943	381	378	99.21	14265	7027	2.03
1055QC0017	15	100	98522	10249	10220	99.72	23491	3184	3163	99.34	70536	27986	2.52	77390	9014	8990	99.73	17405	2799	2782	99.39	56427	20963	2.69	21132	1235	1230	99.6	6086	385	381	98.96	14109	7023	2.01
1055QC0018	15	100	97772	10068	10048	99.8	22965	3131	3115	99.49	70048	27724	2.53	76625	8850	8831	99.79	16971	2746	2731	99.45	55890	20735	2.7	21147	1218	1217	99.92	5994	385	384	99.74	14158	6989	2.03
1055QC0020	15	100	99360	10247	10230	99.83	23301	3144	3132	99.62	71002	28358	2.5	77607	8976	8959	99.81	17068	2744	2732	99.56	56549	21058	2.69	21753	1271	1271	100	6233	400	400	100	14453	7300	1.98
1055QC0021	15	100	98354	10143	10118	99.75	23265	3016	2998	99.4	70413	27941	2.52	76648	8902	8882	99.78	16918	2629	2613	99.39	55950	20698	2.7	21706	1241	1236	99.6	6347	387	385	99.48	14463	7243	2
1055QC0022	15	100	97853	10096	10072	99.76	22171	3035	3018	99.44	70142	27711	2.53	76549	8847	8825	99.75	16366	2639	2623	99.39	55911	20638	2.71	21304	1249	1247	99.84	5805	396	395	99.75	14231	7073	2.01
1055QC0024	15	100	93885	9582	9548	99.65	21512	2864	2837	99.06	67537	26348	2.56	74053	8452	8421	99.63	15991	2541	2516	99.02	54185	19868	2.73	19832	1130	1127	99.73	5521	323	321	99.38	13352	6480	2.06
1055QC0025	15	100	96359	10072	10046	99.74	22274	3018	2999	99.37	68965	27394	2.52	75257	8836	8812	99.73	16405	2648	2630	99.32	54895	20362	2.7	21102	1236	1234	99.84	5869	370	369	99.73	14070	7032	2
1055QC0026	15	100	92704	9692	9677	99.85	21443	2890	2882	99.72	66466	26238	2.53	72674	8496	8488	99.91	15856	2540	2537	99.88	53046	19628	2.7	20030	1196	1189	99.41	5587	350	345	98.57	13420	6610	2.03
1055QC0028	15	100	92617	9575	9542	99.66	21554	2935	2917	99.39	66443	26174	2.54	72736	8459	8430	99.66	15965	2617	2601	99.39	53142	19594	2.71	19881	1116	1112	99.64	5589	318	316	99.37	13301	6580	2.02
1055QC0030	15	100	98516	10305	10283	99.79	23070	3113	3100	99.58	70485	28031	2.51	77313	9044	9023	99.77	17049	2744	2732	99.56	56322	20991	2.68	21203	1261	1260	99.92	6021	369	368	99.73	14163	7040	2.01
1055QC0003	16	100	92980	9682	9645	99.62	21479	2956	2931	99.15	66846	26134	2.56	74135	8559	8528	99.64	16040	2600	2580	99.23	54158	19977	2.71	18845	1123	1117	99.47	5439	356	351	98.6	12688	6157	2.06
1055QC0004	16	100	97866	10295	10225	99.32	22590	3139	3082	98.18	70430	27436	2.57	78632	9074	9010	99.29	17187	2771	2718	98.09	57235	21397	2.67	19234	1221	1215	99.51	5403	368	364	98.91	13195	6039	2.18
1055QC0005	16	100	97189	10121	10068	99.48	22658	3097	3073	99.23	69821	27368	2.55	77349	8925	8877	99.46	16895	2727	2705	99.19	56484	20865	2.71	19840	1196	1191	99.58	5763	370	368	99.46	13337	6503	2.05
1055QC0006	16	100	76200	8061	8026	99.57	17144	2379	2350	98.78	55526	20674	2.69	62316	7254	7223	99.57	13315	2164	2139	98.84	45977	16339	2.81	13884	807	803	99.5	3829	215	211	98.14	9549	4335	2.2
1055QC0007	16	100	82860	8634	8606	99.68	18853	2674	2651	99.14	60162	22698	2.65	67725	7757	7731	99.66	14517	2426	2405	99.13	49836	17889	2.79	15135	877	875	99.77	4336	248	246	99.19	10326	4809	2.15
1055QC0008	16	100	79707	8434	8406	99.67	17698	2511	2488	99.08	57847	21860	2.65	64675	7553	7525	99.63	13472	2252	2229	98.98	47578	17097	2.78	15032	881	881	100	4226	259	259	100	10269	4763	2.16
1055QC0009	16	100	81127	8593	8554	99.55	18983	2649	2617	98.79	58692	22435	2.62	65552	7695	7660	99.55	14441	2374	2345	98.78	48106	17446	2.76	15575	898	894	99.55	4542	275	272	98.91	10586	4989	2.12
1055QC0011	16	100	88915	9175	9131	99.52	19690	2719	2681	98.6	64155	24760	2.59	71484	8162	8123	99.52	14865	2430	2397	98.64	52364	19120	2.74	17431	1013	1008	99.51	4825	289	284	98.27	11791	5640	2.09
1055QC0012	16	100	94226	10255	10243	99.88	22012	3071	3065	99.8	67310	26916	2.5	75378	9037	9029	99.91	16535	2714	2709	99.82	54527	20851	2.62	18848	1218	1214	99.67	5477	357	356	99.72	12783	6065	2.11
1055QC0013	16	100	88781	9177	9160	99.81	20243	2748	2734	99.49	64252	24529	2.62	70942	8117	8101	99.8	15289	2444	2430	99.43	52032	18910	2.75	17839	1060	1059	99.91	4954	304	304	100	12220	5619	2.17
1055QC0014	16	100	93073	9787	9759	99.71	21546	2928	2907	99.28	66845	26228	2.55	73653	8638	8615	99.73	15974	2600	2581	99.27	53741	19912	2.7	19420	1149	1144	99.56	5572	328	326	99.39	13104	6316	2.07
1055QC0016	16	100	95526	9862	9839	99.77	21735	2984	2966	99.4	68636	26890	2.55	75191	8664	8646	99.79	16071	2623	2608	99.43	54991	20200	2.72	20335	1198	1193	99.58	5664	361	358	99.17	13645	6690	2.04
1055QC0017	16	100	94998	9992	9963	99.71	22681	3110	3089	99.32	68091	26907	2.53	74842	8796	8772	99.73	16870	2736	2719	99.38	54600	20242	2.7	20156	1196	1191	99.58	5811	374	370	98.93	13491	6665	2.02
1055QC0018	16	100	94303	9800	9781	99.81	22115	3045	3030	99.51	67661	26642	2.54	74156	8640	8622	99.79	16400	2677	2663	99.48	54146	20010	2.71	20147	1160	1159	99.91	5715	368	367	99.73	13515	6632	2.04
1055QC0020	16	100	95952	10015	9998	99.83	22526	3082	3070	99.61	68673	27279	2.52	75193	8796	8779	99.81	16584	2697	2685	99.56	54831	20362	2.69	20759	1219	1219	100	5942	385	385	100	13842	6917	2
1055QC0021	16	100	94721	9861	9836	99.75	22369	2926	2908	99.38	67935	26786	2.54	74004	8662	8642	99.77	16341	2558	2542	99.37	54098	19906	2.72	20717	1199	1194	99.58	6028	368	366	99.46	13837	6880	2.01
1055QC0022	16	100	94313	9838	9814	99.76	21380	2941	2924	99.42	67743	26570	2.55	74026	8647	8625	99.75	15850	2563	2547	99.38	54142	19884	2.72	20287	1191	1189	99.83	5530	378	377	99.74	13601	6686	2.03
1055QC0024	16	100	90374	9297	9266	99.67	20714	2761	2736	99.09	65109	25265	2.58	71435	8221	8192	99.65	15429	2454	2431	99.06	52333	19102	2.74	18939	1076	1074	99.81	5285	307	305	99.35	12776	6163	2.07
1055QC0025	16	100	92851	9785	9760	99.74	21466	2915	2896	99.35	66534	26317	2.53	72750	8615	8592	99.73	15863	2570	2552	99.3	53110	19640	2.7	20101	1170	1168	99.83	5603	345	344	99.71	13424	6677	2.01
1055QC0026	16	100	89217	9419	9405	99.85	20663	2820	2812	99.72	64039	25178	2.54	70106	8274	8267	99.92	15339	2485	2482	99.88	51214	18892	2.71	19111	1145	1138	99.39	5324	335	330	98.51	12825	6286	2.04
1055QC0028	16	100	89200	9293	9260	99.64	20778	2850	2832	99.37	64063	25137	2.55	70203	8221	8192	99.65	15424	2545	2529	99.37	51342	18861	2.72	18997	1072	1068	99.63	5354	305	303	99.34	12721	6276	2.03
1055QC0030	16	100	94860	10019	9998	99.79	22207	3010	2998	99.6	67938	26922	2.52	74662	8817	8797	99.77	16475	2665	2654	99.59	54418	20244	2.69	20198	1202	1201	99.92	5732	345	344	99.71	13520	6678	2.02
1055QC0003	17	100	89794	9433	9399	99.64	20760	2875	2852	99.2	64638	25156	2.57	71784	8358	8330	99.66	15542	2536	2518	99.29	52477	19307	2.72	18010	1075	1069	99.44	5218	339	334	98.53	12161	5849	2.08
1055QC0004	17	100	94642	10030	9962	99.32	21857	3056	3001	98.2	68198	26444	2.58	76181	8857	8795	99.3	16679	2706	2655	98.12	55512	20669	2.69	18461	1173	1167	99.49	5178	350	346	98.86	12686	5775	2.2
1055QC0005	17	100	93902	9864	9812	99.47	21871	3008	2984	99.2	67545	26357	2.56	74942	8718	8671	99.46	16366	2652	2630	99.17	54787	20155	2.72	18960	1146	1141	99.56	5505	356	354	99.44	12758	6202	2.06
1055QC0006	17	100	72819	7781	7747	99.56	16375	2297	2269	98.78	53124	19695	2.7	59725	7018	6988	99.57	12740	2095	2071	98.85	44104	15621	2.82	13094	763	759	99.48	3635	202	198	98.02	9020	4074	2.21
1055QC0007	17	100	79532	8367	8341	99.69	18131	2600	2577	99.12	57789	21743	2.66	65161	7544	7520	99.68	14004	2370	2349	99.11	47977	17184	2.79	14371	823	821	99.76	4127	230	228	99.13	9812	4559	2.15
1055QC0008	17	100	76424	8149	8123	99.68	16988	2429	2407	99.09	55539	20885	2.66	62188	7331	7305	99.65	12973	2190	2168	99	45797	16391	2.79	14236	818	818	100	4015	239	239	100	9742	4494	2.17
1055QC0009	17	100	77873	8315	8277	99.54	18264	2580	2549	98.8	56436	21437	2.63	63097	7468	7434	99.54	13942	2319	2291	98.79	46363	16734	2.77	14776	847	843	99.53	4322	261	258	98.85	10073	4703	2.14
1055QC0011	17	100	85623	8943	8899	99.51	18943	2641	2603	98.56	61872	23751	2.61	69030	7988	7949	99.51	14357	2370	2337	98.61	50625	18405	2.75	16593	955	950	99.48	4586	271	266	98.15	11247	5346	2.1
1055QC0012	17	100	90955	9946	9935	99.89	21263	2979	2974	99.83	65034	25921	2.51	72963	8790	8783	99.92	16005	2636	2632	99.85	52810	20153	2.62	17992	1156	1152	99.65	5258	343	342	99.71	12224	5768	2.12
1055QC0013	17	100	85690	8940	8923	99.81	19527	2677	2663	99.48	62109	23581	2.63	68661	7922	7906	99.8	14772	2385	2371	99.41	50408	18253	2.76	17029	1018	1017	99.9	4755	292	292	100	11701	5328	2.2
1055QC0014	17	100	89836	9526	9499	99.72	20788	2843	2823	99.3	64587	25249	2.56	71239	8420	8397	99.73	15450	2532	2513	99.25	52027	19212	2.71	18597	1106	1102	99.64	5338	311	310	99.68	12560	6037	2.08
1055QC0016	17	100	92266	9607	9584	99.76	20990	2909	2891	99.38	66407	25859	2.57	72844	8468	8450	99.79	15582	2565	2550	99.42	53338	19506	2.73	19422	1139	1134	99.56	5408	344	341	99.13	13069	6353	2.06
1055QC0017	17	100	91690	9736	9708	99.71	21903	3019	2999	99.34	65850	25840	2.55	72447	8591	8568	99.73	16332	2659	2643	99.4	52940	19507	2.71	19243	1145	1140	99.56	5571	360	356	98.89	12910	6333	2.04
1055QC0018	17	100	91101	9561	9542	99.8	21364	2968	2953	99.49	65434	25667	2.55	71843	8437	8419	99.79	15897	2609	2595	99.46	52487	19356	2.71	19258	1124	1123	99.91	5467	359	358	99.72	12947	6311	2.05
1055QC0020	17	100	92788	9746	9729	99.83	21808	2993	2981	99.6	66516	26272	2.53	72927	8585	8568	99.8	16082	2628	2616	99.54	53228	19699	2.7	19861	1161	1161	100	5726	365	365	100	13288	6573	2.02
1055QC0021	17	100	91569	9595	9570	99.74	21629	2843	2825	99.37	65751	25818	2.55	71749	8447	8427	99.76	15826	2491	2475	99.36	52497	19252	2.73	19820	1148	1143	99.56	5803	352	350	99.43	13254	6566	2.02
1055QC0022	17	100	91093	9578	9556	99.77	20633	2853	2838	99.47	65556	25537	2.57	71691	8435	8415	99.76	15349	2498	2484	99.44	52494	19197	2.73	19402	1143	1141	99.83	5284	355	354	99.72	13062	6340	2.06
1055QC0024	17	100	87187	9059	9030	99.68	20001	2698	2674	99.11	62936	24251	2.6	69101	8025	7998	99.66	14953	2402	2380	99.08	50714	18387	2.76	18086	1034	1032	99.81	5048	296	294	99.32	12222	5864	2.08
1055QC0025	17	100	89666	9511	9487	99.75	20682	2832	2814	99.36	64330	25336	2.54	70410	8390	8368	99.74	15314	2499	2482	99.32	51430	18980	2.71	19256	1121	1119	99.82	5368	333	332	99.7	12900	6356	2.03
1055QC0026	17	100	86031	9154	9141	99.86	19928	2743	2736	99.74	61807	24224	2.55	67782	8061	8055	99.93	14813	2420	2418	99.92	49540	18242	2.72	18249	1093	1086	99.36	5115	323	318	98.45	12267	5982	2.05
1055QC0028	17	100	85927	9023	8990	99.63	20031	2770	2752	99.35	61773	24154	2.56	67819	7999	7970	99.64	14921	2481	2465	99.36	49652	18167	2.73	18108	1024	1020	99.61	5110	289	287	99.31	12121	5987	2.02
1055QC0030	17	100	91382	9751	9730	99.78	21411	2926	2914	99.59	65529	25853	2.53	72088	8588	8568	99.77	15908	2587	2576	99.57	52596	19492	2.7	19294	1163	1162	99.91	5503	339	338	99.71	12933	6361	2.03
1055QC0003	18	100	86655	9140	9106	99.63	20036	2784	2761	99.17	62453	24202	2.58	69436	8117	8089	99.66	15032	2459	2441	99.27	50815	18621	2.73	17219	1023	1017	99.41	5004	325	320	98.46	11638	5581	2.09
1055QC0004	18	100	91658	9769	9706	99.36	21168	2973	2922	98.28	66131	25527	2.59	73991	8649	8591	99.33	16195	2634	2587	98.22	53968	20023	2.7	17667	1120	1115	99.55	4973	339	335	98.82	12163	5504	2.21
1055QC0005	18	100	90859	9606	9556	99.48	21164	2925	2903	99.25	65405	25454	2.57	72692	8502	8457	99.47	15866	2583	2563	99.23	53168	19524	2.72	18167	1104	1099	99.55	5298	342	340	99.42	12237	5930	2.06
1055QC0006	18	100	69782	7500	7467	99.56	15676	2212	2185	98.78	50942	18840	2.7	57345	6784	6755	99.57	12210	2022	1999	98.86	42363	14982	2.83	12437	716	712	99.44	3466	190	186	97.89	8579	3858	2.22
1055QC0007	18	100	76450	8083	8058	99.69	17430	2513	2491	99.12	55599	20851	2.67	62745	7298	7275	99.68	13478	2290	2270	99.13	46241	16504	2.8	13705	785	783	99.75	3952	223	221	99.1	9358	4347	2.15
1055QC0008	18	100	73433	7872	7849	99.71	16343	2352	2333	99.19	53438	19995	2.67	59897	7106	7083	99.68	12493	2126	2107	99.11	44151	15746	2.8	13536	766	766	100	3850	226	226	100	9287	4249	2.19
1055QC0009	18	100	74740	8044	8007	99.54	17498	2489	2459	98.79	54158	20582	2.63	60744	7240	7206	99.53	13391	2244	2216	98.75	44627	16117	2.77	13996	804	801	99.63	4107	245	243	99.18	9531	4465	2.13
1055QC0011	18	100	82551	8708	8668	99.54	18278	2564	2530	98.67	59735	22816	2.62	66687	7794	7757	99.53	13879	2305	2274	98.66	48970	17717	2.76	15864	914	911	99.67	4399	259	256	98.84	10765	5099	2.11
1055QC0012	18	100	87832	9656	9645	99.89	20507	2889	2884	99.83	62807	25025	2.51	70671	8576	8569	99.92	15507	2577	2573	99.84	51157	19514	2.62	17161	1080	1076	99.63	5000	312	311	99.68	11650	5511	2.11
1055QC0013	18	100	82752	8706	8689	99.8	18887	2613	2599	99.46	60053	22699	2.65	66464	7726	7710	99.79	14319	2329	2315	99.4	48844	17620	2.77	16288	980	979	99.9	4568	284	284	100	11209	5079	2.21
1055QC0014	18	100	86701	9256	9229	99.71	20060	2760	2740	99.28	62395	24306	2.57	68886	8197	8174	99.72	14918	2458	2439	99.23	50353	18533	2.72	17815	1059	1055	99.62	5142	302	301	99.67	12042	5773	2.09
1055QC0016	18	100	89114	9340	9319	99.78	20273	2823	2807	99.43	64207	24907	2.58	70551	8253	8236	99.79	15116	2500	2486	99.44	51709	18842	2.74	18563	1087	1083	99.63	5157	323	321	99.38	12498	6065	2.06
1055QC0017	18	100	88608	9500	9474	99.73	21129	2939	2920	99.35	63688	24920	2.56	70173	8390	8369	99.75	15798	2593	2578	99.42	51296	18877	2.72	18435	1110	1105	99.55	5331	346	342	98.84	12392	6043	2.05
1055QC0018	18	100	88050	9300	9282	99.81	20650	2892	2877	99.48	63273	24777	2.55	69640	8223	8206	99.79	15439	2549	2535	99.45	50891	18749	2.71	18410	1077	1076	99.91	5211	343	342	99.71	12382	6028	2.05
1055QC0020	18	100	89670	9492	9475	99.82	21030	2908	2896	99.59	64321	25349	2.54	70672	8382	8365	99.8	15558	2561	2549	99.53	51560	19112	2.7	18998	1110	1110	100	5472	347	347	100	12761	6237	2.05
1055QC0021	18	100	88627	9346	9321	99.73	20904	2769	2751	99.35	63731	24896	2.56	69599	8258	8238	99.76	15313	2437	2421	99.34	50991	18608	2.74	19028	1088	1083	99.54	5591	332	330	99.4	12740	6288	2.03
1055QC0022	18	100	88140	9310	9290	99.79	19969	2777	2764	99.53	63479	24661	2.57	69520	8213	8194	99.77	14867	2438	2425	99.47	50921	18599	2.74	18620	1097	1096	99.91	5102	339	339	100	12558	6062	2.07
1055QC0024	18	100	84090	8799	8772	99.69	19260	2612	2590	99.16	60779	23311	2.61	66833	7816	7791	99.68	14439	2333	2313	99.14	49093	17740	2.77	17257	983	981	99.8	4821	279	277	99.28	11686	5571	2.1
1055QC0025	18	100	86605	9226	9203	99.75	19946	2757	2740	99.38	62175	24430	2.55	68187	8163	8142	99.74	14798	2434	2418	99.34	49814	18373	2.71	18418	1063	1061	99.81	5148	323	322	99.69	12361	6057	2.04
1055QC0026	18	100	83052	8907	8894	99.85	19233	2666	2659	99.74	59726	23326	2.56	65610	7860	7854	99.92	14352	2363	2361	99.92	47980	17630	2.72	17442	1047	1040	99.33	4881	303	298	98.35	11746	5696	2.06
1055QC0028	18	100	82962	8793	8761	99.64	19302	2697	2679	99.33	59733	23229	2.57	65646	7814	7785	99.63	14434	2425	2409	99.34	48108	17538	2.74	17316	979	976	99.69	4868	272	270	99.26	11625	5691	2.04
1055QC0030	18	100	88190	9491	9471	99.79	20680	2855	2844	99.61	63313	24877	2.55	69718	8379	8360	99.77	15382	2527	2517	99.6	50922	18796	2.71	18472	1112	1111	99.91	5298	328	327	99.7	12391	6081	2.04
1055QC0003	19	100	83832	8940	8906	99.62	19381	2719	2696	99.15	60469	23363	2.59	67345	7959	7931	99.65	14584	2413	2395	99.25	49307	18038	2.73	16487	981	975	99.39	4797	306	301	98.37	11162	5325	2.1
1055QC0004	19	100	88719	9516	9455	99.36	20508	2896	2846	98.27	64066	24653	2.6	71734	8443	8387	99.34	15719	2575	2529	98.21	52378	19356	2.71	16985	1073	1068	99.53	4789	321	317	98.75	11688	5297	2.21
1055QC0005	19	100	87920	9350	9303	99.5	20457	2848	2827	99.26	63410	24510	2.59	70512	8297	8254	99.48	15362	2521	2502	99.25	51638	18874	2.74	17408	1053	1049	99.62	5095	327	325	99.39	11772	5636	2.09
1055QC0006	19	100	67013	7262	7230	99.56	15035	2140	2114	98.79	48939	18074	2.71	55239	6588	6560	99.57	11752	1963	1941	98.88	40808	14431	2.83	11774	674	670	99.41	3283	177	173	97.74	8131	3643	2.23
1055QC0007	19	100	73514	7837	7814	99.71	16784	2447	2427	99.18	53489	20025	2.67	60528	7092	7070	99.69	13014	2236	2217	99.15	44611	15917	2.8	12986	745	744	99.87	3770	211	210	99.53	8878	4108	2.16
1055QC0008	19	100	70569	7601	7580	99.72	15708	2268	2251	99.25	51417	19152	2.68	57716	6871	6850	99.69	12033	2049	2032	99.17	42596	15120	2.82	12853	730	730	100	3675	219	219	100	8821	4032	2.19
1055QC0009	19	100	71765	7791	7757	99.56	16812	2407	2379	98.84	52066	19699	2.64	58497	7037	7005	99.55	12908	2180	2153	98.76	43020	15477	2.78	13268	754	752	99.73	3904	227	226	99.56	9046	4222	2.14
1055QC0011	19	100	79496	8436	8396	99.53	17634	2481	2447	98.63	57566	21930	2.62	64392	7574	7537	99.51	13433	2243	2212	98.62	47301	17091	2.77	15104	862	859	99.65	4201	238	235	98.74	10265	4839	2.12
1055QC0012	19	100	84828	9374	9364	99.89	19832	2809	2805	99.86	60732	24096	2.52	68480	8345	8338	99.92	15037	2509	2505	99.84	49598	18882	2.63	16348	1029	1026	99.71	4795	300	300	100	11134	5214	2.14
1055QC0013	19	100	80006	8487	8471	99.81	18266	2549	2536	99.49	58140	21866	2.66	64393	7553	7538	99.8	13875	2278	2265	99.43	47376	17017	2.78	15613	934	933	99.89	4391	271	271	100	10764	4849	2.22
1055QC0014	19	100	83828	9046	9019	99.7	19389	2705	2685	99.26	60402	23426	2.58	66789	8025	8002	99.71	14451	2412	2393	99.21	48869	17920	2.73	17039	1021	1017	99.61	4938	293	292	99.66	11533	5506	2.09
1055QC0016	19	100	86235	9103	9083	99.78	19659	2755	2740	99.46	62217	24018	2.59	68454	8053	8037	99.8	14688	2442	2429	99.47	50210	18244	2.75	17781	1050	1046	99.62	4971	313	311	99.36	12007	5774	2.08
1055QC0017	19	100	85792	9258	9233	99.73	20467	2864	2846	99.37	61733	24059	2.57	68078	8202	8182	99.76	15330	2535	2521	99.45	49809	18269	2.73	17714	1056	1051	99.53	5137	329	325	98.78	11924	5790	2.06
1055QC0018	19	100	85151	9049	9033	99.82	19989	2815	2802	99.54	61243	23908	2.56	67508	8016	8001	99.81	14977	2485	2473	99.52	49359	18149	2.72	17643	1033	1032	99.9	5012	330	329	99.7	11884	5759	2.06
1055QC0020	19	100	86880	9267	9252	99.84	20334	2834	2823	99.61	62393	24487	2.55	68626	8204	8189	99.82	15070	2503	2492	99.56	50115	18511	2.71	18254	1063	1063	100	5264	331	331	100	12278	5976	2.05
1055QC0021	19	100	85901	9132	9107	99.73	20238	2711	2693	99.34	61838	24063	2.57	67643	8081	8061	99.75	14865	2387	2371	99.33	49588	18055	2.75	18258	1051	1046	99.52	5373	324	322	99.38	12250	6008	2.04
1055QC0022	19	100	85317	9067	9048	99.79	19327	2707	2695	99.56	61543	23774	2.59	67453	8020	8002	99.78	14421	2386	2374	99.5	49483	17970	2.75	17864	1047	1046	99.9	4906	321	321	100	12060	5804	2.08
1055QC0024	19	100	81210	8581	8555	99.7	18560	2544	2523	99.17	58750	22460	2.62	64711	7639	7615	99.69	13949	2276	2257	99.17	47548	17163	2.77	16499	942	940	99.79	4611	268	266	99.25	11202	5297	2.11
1055QC0025	19	100	83766	8957	8936	99.77	19300	2679	2663	99.4	60204	23562	2.56	66085	7936	7917	99.76	14343	2366	2351	99.37	48331	17754	2.72	17681	1021	1019	99.8	4957	313	312	99.68	11873	5808	2.04
1055QC0026	19	100	80324	8688	8675	99.85	18589	2603	2596	99.73	57839	22485	2.57	63574	7681	7675	99.92	13897	2315	2313	99.91	46537	17037	2.73	16750	1007	1000	99.3	4692	288	283	98.26	11302	5448	2.07
1055QC0028	19	100	80064	8565	8535	99.65	18579	2621	2604	99.35	57691	22373	2.58	63527	7619	7592	99.65	13935	2361	2346	99.36	46582	16945	2.75	16537	946	943	99.68	4644	260	258	99.23	11109	5428	2.05
1055QC0030	19	100	85292	9241	9222	99.79	20000	2770	2759	99.6	61283	24009	2.55	67566	8168	8150	99.78	14896	2453	2443	99.59	49394	18172	2.72	17726	1073	1072	99.91	5104	317	316	99.68	11889	5837	2.04
1055QC0003	20	100	81092	8712	8682	99.66	18763	2645	2626	99.28	58528	22564	2.59	65289	7768	7742	99.67	14148	2351	2335	99.32	47827	17462	2.74	15803	944	940	99.58	4615	294	291	98.98	10701	5102	2.1
1055QC0004	20	100	86019	9292	9234	99.38	19864	2828	2781	98.34	62181	23838	2.61	69710	8266	8213	99.36	15268	2519	2476	98.29	50943	18767	2.71	16309	1026	1021	99.51	4596	309	305	98.71	11238	5071	2.22
1055QC0005	20	100	85069	9112	9068	99.52	19769	2760	2741	99.31	61425	23644	2.6	68414	8111	8071	99.51	14888	2454	2437	99.31	50141	18273	2.74	16655	1001	997	99.6	4881	306	304	99.35	11284	5371	2.1
1055QC0006	20	100	64364	7039	7008	99.56	14443	2071	2046	98.79	47050	17314	2.72	53178	6401	6373	99.56	11304	1905	1883	98.85	39326	13852	2.84	11186	638	635	99.53	3139	166	163	98.19	7724	3462	2.23
1055QC0007	20	100	70790	7581	7559	99.71	16139	2368	2349	99.2	51520	19270	2.67	58415	6878	6857	99.69	12540	2170	2152	99.17	43048	15367	2.8	12375	703	702	99.86	3599	198	197	99.49	8472	3903	2.17
1055QC0008	20	100	67810	7368	7348	99.73	15064	2195	2179	99.27	49421	18389	2.69	55604	6680	6660	99.7	11561	1990	1974	99.2	41040	14564	2.82	12206	688	688	100	3503	205	205	100	8381	3825	2.19
1055QC0009	20	100	68982	7540	7510	99.6	16150	2327	2302	98.93	50081	18901	2.65	56338	6829	6800	99.58	12417	2113	2088	98.82	41461	14877	2.79	12644	711	710	99.86	3733	214	214	100	8620	4024	2.14
1055QC0011	20	100	76782	8204	8165	99.52	17004	2414	2381	98.63	55647	21135	2.63	62372	7387	7351	99.51	12980	2185	2155	98.63	45836	16536	2.77	14410	817	814	99.63	4024	229	226	98.69	9811	4599	2.13
1055QC0012	20	100	82104	9111	9101	99.89	19180	2730	2726	99.85	58815	23289	2.53	66411	8124	8117	99.91	14568	2442	2438	99.84	48119	18292	2.63	15693	987	984	99.7	4612	288	288	100	10696	4997	2.14
1055QC0013	20	100	77399	8300	8284	99.81	17680	2495	2482	99.48	56282	21117	2.67	62452	7392	7377	99.8	13463	2232	2219	99.42	45972	16480	2.79	14947	908	907	99.89	4217	263	263	100	10310	4637	2.22
1055QC0014	20	100	81199	8820	8795	99.72	18789	2645	2627	99.32	58530	22669	2.58	64864	7849	7828	99.73	14045	2369	2352	99.28	47469	17395	2.73	16335	971	967	99.59	4744	276	275	99.64	11061	5274	2.1
1055QC0016	20	100	83559	8900	8882	99.8	19029	2693	2680	99.52	60317	23242	2.6	66460	7883	7868	99.81	14235	2391	2379	99.5	48751	17709	2.75	17099	1017	1014	99.71	4794	302	301	99.67	11566	5533	2.09
1055QC0017	20	100	83042	9007	8985	99.76	19845	2787	2772	99.46	59830	23212	2.58	66036	7999	7982	99.79	14894	2471	2460	99.55	48366	17670	2.74	17006	1008	1003	99.5	4951	316	312	98.73	11464	5542	2.07
1055QC0018	20	100	82510	8817	8801	99.82	19357	2745	2732	99.53	59432	23078	2.58	65542	7831	7816	99.81	14527	2428	2416	99.51	47967	17575	2.73	16968	986	985	99.9	4830	317	316	99.68	11465	5503	2.08
1055QC0020	20	100	84200	9035	9021	99.85	19686	2742	2732	99.64	60545	23655	2.56	66676	8007	7993	99.83	14606	2426	2416	99.59	48748	17928	2.72	17524	1028	1028	100	5080	316	316	100	11797	5727	2.06
1055QC0021	20	100	83265	8918	8895	99.74	19625	2645	2629	99.4	59949	23316	2.57	65702	7899	7880	99.76	14450	2333	2318	99.36	48159	17543	2.75	17563	1019	1015	99.61	5175	312	311	99.68	11790	5773	2.04
1055QC0022	20	100	82726	8861	8842	99.79	18747	2640	2628	99.55	59737	22989	2.6	65559	7850	7832	99.77	14018	2330	2318	99.48	48132	17427	2.76	17167	1011	1010	99.9	4729	310	310	100	11605	5562	2.09
1055QC0024	20	100	78600	8372	8347	99.7	17973	2467	2447	99.19	56931	21669	2.63	62799	7470	7446	99.68	13562	2216	2197	99.14	46178	16621	2.78	15801	902	901	99.89	4411	251	250	99.6	10753	5048	2.13
1055QC0025	20	100	81046	8724	8704	99.77	18696	2619	2604	99.43	58274	22772	2.56	64129	7746	7728	99.77	13926	2315	2301	99.4	46914	17215	2.73	16917	978	976	99.8	4770	304	303	99.67	11360	5557	2.04
1055QC0026	20	100	77655	8437	8425	99.86	17967	2529	2522	99.72	55942	21713	2.58	61607	7481	7475	99.92	13443	2254	2252	99.91	45094	16513	2.73	16048	956	950	99.37	4524	275	270	98.18	10848	5200	2.09
1055QC0028	20	100	77398	8352	8322	99.64	17912	2555	2538	99.33	55821	21577	2.59	61572	7453	7426	99.64	13466	2309	2294	99.35	45176	16396	2.76	15826	899	896	99.67	4446	246	244	99.19	10645	5181	2.05
1055QC0030	20	100	82494	8999	8980	99.79	19286	2693	2682	99.59	59319	23175	2.56	65476	7970	7952	99.77	14364	2388	2378	99.58	47879	17597	2.72	17018	1029	1028	99.9	4922	305	304	99.67	11440	5578	2.05
1055QC0003	1	200	199571	18815	18705	99.42	89748	9576	9531	99.53	137871	61700	2.23	115873	12206	12153	99.57	30430	4264	4230	99.2	83237	32636	2.55	83698	6609	6552	99.14	59318	5312	5301	99.79	54634	29064	1.88
1055QC0004	1	200	212963	20406	20245	99.21	99870	10701	10615	99.2	147595	65368	2.26	121119	12843	12743	99.22	32122	4491	4417	98.35	86907	34212	2.54	91844	7563	7502	99.19	67748	6210	6198	99.81	60688	31156	1.95
1055QC0005	1	200	215995	20463	20102	98.24	103124	10751	10693	99.46	148763	67232	2.21	119938	12631	12509	99.03	32355	4420	4374	98.96	85996	33942	2.53	96057	7832	7593	96.95	70769	6331	6319	99.81	62767	33290	1.89
1055QC0006	1	200	158040	14561	14479	99.44	61430	6381	6319	99.03	110860	47180	2.35	105515	11041	10982	99.47	28219	3914	3864	98.72	76236	29279	2.6	52525	3520	3497	99.35	33211	2467	2455	99.51	34624	17901	1.93
1055QC0007	1	200	175228	15895	15803	99.42	72804	7442	7380	99.17	122230	52998	2.31	111125	11481	11416	99.43	29349	4134	4079	98.67	80125	31000	2.58	64103	4414	4387	99.39	43455	3308	3301	99.79	42105	21998	1.91
1055QC0008	1	200	171387	15759	15673	99.45	71579	7348	7295	99.28	119001	52386	2.27	107187	11216	11157	99.47	28141	3920	3874	98.83	77377	29810	2.6	64200	4543	4516	99.41	43438	3428	3421	99.8	41624	22576	1.84
1055QC0009	1	200	178981	16473	16386	99.47	78067	7925	7873	99.34	124141	54840	2.26	109662	11550	11495	99.52	30161	4131	4087	98.93	79089	30573	2.59	69319	4923	4891	99.35	47906	3794	3786	99.79	45052	24267	1.86
1055QC0011	1	200	186279	17118	17015	99.4	78721	8033	7965	99.15	129147	57132	2.26	113439	11901	11824	99.35	29095	4023	3965	98.56	81495	31944	2.55	72840	5217	5191	99.5	49626	4010	4000	99.75	47652	25188	1.89
1055QC0012	1	200	207335	20510	20430	99.61	96166	10492	10473	99.82	141946	65389	2.17	120473	13256	13231	99.81	32756	4581	4566	99.67	86058	34415	2.5	86862	7254	7199	99.24	63410	5911	5907	99.93	55888	30974	1.8
1055QC0013	1	200	188699	17030	16967	99.63	83554	8219	8181	99.54	130151	58548	2.22	111183	11572	11536	99.69	29540	4016	3987	99.28	80001	31182	2.57	77516	5458	5431	99.51	54014	4203	4194	99.79	50150	27366	1.83
1055QC0014	1	200	198931	18571	18492	99.57	89081	9194	9153	99.55	136719	62212	2.2	115780	12399	12364	99.72	30915	4347	4319	99.36	83156	32624	2.55	83151	6172	6128	99.29	58166	4847	4834	99.73	53563	29588	1.81
1055QC0016	1	200	222407	20512	20403	99.47	109244	11147	11104	99.61	152669	69738	2.19	117568	12373	12328	99.64	31162	4368	4339	99.34	84379	33189	2.54	104839	8139	8075	99.21	78082	6779	6765	99.79	68290	36549	1.87
1055QC0017	1	200	214844	20278	20183	99.53	103941	10889	10841	99.56	147526	67318	2.19	116849	12502	12461	99.67	32014	4422	4392	99.32	83841	33008	2.54	97995	7776	7722	99.31	71927	6467	6449	99.72	63685	34310	1.86
1055QC0018	1	200	218975	20417	20332	99.58	107452	11109	11072	99.67	150253	68722	2.19	115939	12300	12265	99.72	31457	4350	4322	99.36	83191	32748	2.54	103036	8117	8067	99.38	75995	6759	6750	99.87	67062	35974	1.86
1055QC0020	1	200	218135	20154	20077	99.62	106156	10675	10638	99.65	149187	68948	2.16	116913	12564	12524	99.68	31705	4462	4433	99.35	83846	33067	2.54	101222	7590	7553	99.51	74451	6213	6205	99.87	65341	35881	1.82
1055QC0021	1	200	216689	19928	19839	99.55	105939	10473	10434	99.63	148695	67994	2.19	115085	12329	12294	99.72	31075	4229	4202	99.36	82710	32375	2.55	101604	7599	7545	99.29	74864	6244	6232	99.81	65985	35619	1.85
1055QC0022	1	200	218957	19994	19917	99.61	107260	10716	10687	99.73	149168	69789	2.14	114579	12079	12048	99.74	30201	4131	4109	99.47	82346	32233	2.55	104378	7915	7869	99.42	77059	6585	6578	99.89	66822	37556	1.78
1055QC0024	1	200	205225	18619	18534	99.54	96336	9536	9489	99.51	141774	63451	2.23	113420	11936	11882	99.55	30171	4146	4106	99.04	81651	31769	2.57	91805	6683	6652	99.54	66165	5390	5383	99.87	60123	31682	1.9
1055QC0025	1	200	220617	20822	20745	99.63	109817	11348	11309	99.66	151337	69280	2.18	114827	12397	12357	99.68	30897	4285	4254	99.28	82487	32340	2.55	105790	8425	8388	99.56	78920	7063	7055	99.89	68850	36940	1.86
1055QC0026	1	200	208893	19579	19509	99.64	101462	10459	10429	99.71	142630	66263	2.15	112061	11995	11965	99.75	30341	4201	4181	99.52	80510	31551	2.55	96832	7584	7544	99.47	71121	6258	6248	99.84	62120	34712	1.79
1055QC0028	1	200	211140	19404	19148	98.68	103783	10291	10248	99.58	144202	66938	2.15	112613	11980	11892	99.27	30830	4275	4242	99.23	80828	31785	2.54	98527	7424	7256	97.74	72953	6016	6006	99.83	63374	35153	1.8
1055QC0030	1	200	225492	21248	21154	99.56	112485	11537	11509	99.76	153789	71703	2.14	119287	12891	12851	99.69	32687	4580	4557	99.5	85632	33655	2.54	106205	8357	8303	99.35	79798	6957	6952	99.93	68157	38048	1.79
1055QC0003	2	200	199571	18815	18705	99.42	89748	9576	9531	99.53	137871	61700	2.23	115873	12206	12153	99.57	30430	4264	4230	99.2	83237	32636	2.55	83698	6609	6552	99.14	59318	5312	5301	99.79	54634	29064	1.88
1055QC0004	2	200	212963	20406	20245	99.21	99870	10701	10615	99.2	147595	65368	2.26	121119	12843	12743	99.22	32122	4491	4417	98.35	86907	34212	2.54	91844	7563	7502	99.19	67748	6210	6198	99.81	60688	31156	1.95
1055QC0005	2	200	215995	20463	20102	98.24	103124	10751	10693	99.46	148763	67232	2.21	119938	12631	12509	99.03	32355	4420	4374	98.96	85996	33942	2.53	96057	7832	7593	96.95	70769	6331	6319	99.81	62767	33290	1.89
1055QC0006	2	200	158040	14561	14479	99.44	61430	6381	6319	99.03	110860	47180	2.35	105515	11041	10982	99.47	28219	3914	3864	98.72	76236	29279	2.6	52525	3520	3497	99.35	33211	2467	2455	99.51	34624	17901	1.93
1055QC0007	2	200	175228	15895	15803	99.42	72804	7442	7380	99.17	122230	52998	2.31	111125	11481	11416	99.43	29349	4134	4079	98.67	80125	31000	2.58	64103	4414	4387	99.39	43455	3308	3301	99.79	42105	21998	1.91
1055QC0008	2	200	171387	15759	15673	99.45	71579	7348	7295	99.28	119001	52386	2.27	107187	11216	11157	99.47	28141	3920	3874	98.83	77377	29810	2.6	64200	4543	4516	99.41	43438	3428	3421	99.8	41624	22576	1.84
1055QC0009	2	200	178981	16473	16386	99.47	78067	7925	7873	99.34	124141	54840	2.26	109662	11550	11495	99.52	30161	4131	4087	98.93	79089	30573	2.59	69319	4923	4891	99.35	47906	3794	3786	99.79	45052	24267	1.86
1055QC0011	2	200	186279	17118	17015	99.4	78721	8033	7965	99.15	129147	57132	2.26	113439	11901	11824	99.35	29095	4023	3965	98.56	81495	31944	2.55	72840	5217	5191	99.5	49626	4010	4000	99.75	47652	25188	1.89
1055QC0012	2	200	207335	20510	20430	99.61	96166	10492	10473	99.82	141946	65389	2.17	120473	13256	13231	99.81	32756	4581	4566	99.67	86058	34415	2.5	86862	7254	7199	99.24	63410	5911	5907	99.93	55888	30974	1.8
1055QC0013	2	200	188699	17030	16967	99.63	83554	8219	8181	99.54	130151	58548	2.22	111183	11572	11536	99.69	29540	4016	3987	99.28	80001	31182	2.57	77516	5458	5431	99.51	54014	4203	4194	99.79	50150	27366	1.83
1055QC0014	2	200	198931	18571	18492	99.57	89081	9194	9153	99.55	136719	62212	2.2	115780	12399	12364	99.72	30915	4347	4319	99.36	83156	32624	2.55	83151	6172	6128	99.29	58166	4847	4834	99.73	53563	29588	1.81
1055QC0016	2	200	222407	20512	20403	99.47	109244	11147	11104	99.61	152669	69738	2.19	117568	12373	12328	99.64	31162	4368	4339	99.34	84379	33189	2.54	104839	8139	8075	99.21	78082	6779	6765	99.79	68290	36549	1.87
1055QC0017	2	200	214844	20278	20183	99.53	103941	10889	10841	99.56	147526	67318	2.19	116849	12502	12461	99.67	32014	4422	4392	99.32	83841	33008	2.54	97995	7776	7722	99.31	71927	6467	6449	99.72	63685	34310	1.86
1055QC0018	2	200	218975	20417	20332	99.58	107452	11109	11072	99.67	150253	68722	2.19	115939	12300	12265	99.72	31457	4350	4322	99.36	83191	32748	2.54	103036	8117	8067	99.38	75995	6759	6750	99.87	67062	35974	1.86
1055QC0020	2	200	218135	20154	20077	99.62	106156	10675	10638	99.65	149187	68948	2.16	116913	12564	12524	99.68	31705	4462	4433	99.35	83846	33067	2.54	101222	7590	7553	99.51	74451	6213	6205	99.87	65341	35881	1.82
1055QC0021	2	200	216689	19928	19839	99.55	105939	10473	10434	99.63	148695	67994	2.19	115085	12329	12294	99.72	31075	4229	4202	99.36	82710	32375	2.55	101604	7599	7545	99.29	74864	6244	6232	99.81	65985	35619	1.85
1055QC0022	2	200	218957	19994	19917	99.61	107260	10716	10687	99.73	149168	69789	2.14	114579	12079	12048	99.74	30201	4131	4109	99.47	82346	32233	2.55	104378	7915	7869	99.42	77059	6585	6578	99.89	66822	37556	1.78
1055QC0024	2	200	205225	18619	18534	99.54	96336	9536	9489	99.51	141774	63451	2.23	113420	11936	11882	99.55	30171	4146	4106	99.04	81651	31769	2.57	91805	6683	6652	99.54	66165	5390	5383	99.87	60123	31682	1.9
1055QC0025	2	200	220617	20822	20745	99.63	109817	11348	11309	99.66	151337	69280	2.18	114827	12397	12357	99.68	30897	4285	4254	99.28	82487	32340	2.55	105790	8425	8388	99.56	78920	7063	7055	99.89	68850	36940	1.86
1055QC0026	2	200	208893	19579	19509	99.64	101462	10459	10429	99.71	142630	66263	2.15	112061	11995	11965	99.75	30341	4201	4181	99.52	80510	31551	2.55	96832	7584	7544	99.47	71121	6258	6248	99.84	62120	34712	1.79
1055QC0028	2	200	211140	19404	19148	98.68	103783	10291	10248	99.58	144202	66938	2.15	112613	11980	11892	99.27	30830	4275	4242	99.23	80828	31785	2.54	98527	7424	7256	97.74	72953	6016	6006	99.83	63374	35153	1.8
1055QC0030	2	200	225492	21248	21154	99.56	112485	11537	11509	99.76	153789	71703	2.14	119287	12891	12851	99.69	32687	4580	4557	99.5	85632	33655	2.54	106205	8357	8303	99.35	79798	6957	6952	99.93	68157	38048	1.79
1055QC0003	3	200	179386	16444	16354	99.45	69563	7225	7180	99.38	123948	55438	2.24	114411	12024	11974	99.58	28968	4085	4051	99.17	82197	32214	2.55	64975	4420	4380	99.1	40595	3140	3129	99.65	41751	23224	1.8
1055QC0004	3	200	189428	17579	17441	99.21	76335	7897	7811	98.91	131261	58167	2.26	119645	12688	12589	99.22	30648	4337	4263	98.29	85879	33766	2.54	69783	4891	4852	99.2	45687	3560	3548	99.66	45382	24401	1.86
1055QC0005	3	200	191821	17603	17353	98.58	78950	8002	7944	99.28	132058	59763	2.21	118398	12463	12348	99.08	30815	4259	4213	98.92	84918	33480	2.54	73423	5140	5005	97.37	48135	3743	3731	99.68	47140	26283	1.79
1055QC0006	3	200	146391	13372	13294	99.42	49781	5196	5134	98.81	102945	43446	2.37	103930	10858	10799	99.46	26634	3731	3681	98.66	75151	28779	2.61	42461	2514	2495	99.24	23147	1465	1453	99.18	27794	14667	1.9
1055QC0007	3	200	160773	14451	14367	99.42	58349	6006	5944	98.97	112272	48501	2.31	109641	11336	11272	99.44	27865	3990	3935	98.62	79091	30550	2.59	51132	3115	3095	99.36	30484	2016	2009	99.65	33181	17951	1.85
1055QC0008	3	200	157189	14213	14135	99.45	57381	5810	5757	99.09	109289	47900	2.28	105607	11037	10980	99.48	26561	3743	3697	98.77	76279	29328	2.6	51582	3176	3155	99.34	30820	2067	2060	99.66	33010	18572	1.78
1055QC0009	3	200	162778	14695	14617	99.47	61864	6156	6104	99.16	112933	49845	2.27	107943	11325	11271	99.52	28442	3907	3863	98.87	77848	30095	2.59	54835	3370	3346	99.29	33422	2249	2241	99.64	35085	19750	1.78
1055QC0011	3	200	169808	15316	15223	99.39	62250	6241	6173	98.91	117706	52102	2.26	111990	11737	11664	99.38	27646	3863	3805	98.5	80487	31503	2.55	57818	3579	3559	99.44	34604	2378	2368	99.58	37219	20599	1.81
1055QC0012	3	200	182281	17513	17458	99.69	71112	7520	7501	99.75	124905	57376	2.18	118937	13102	13078	99.82	31220	4428	4413	99.66	84976	33961	2.5	63344	4411	4380	99.3	39892	3092	3088	99.87	39929	23415	1.71
1055QC0013	3	200	172033	15288	15231	99.63	66888	6482	6445	99.43	118796	53237	2.23	109713	11401	11365	99.68	28070	3845	3816	99.25	79005	30708	2.57	62320	3887	3866	99.46	38818	2637	2629	99.7	39791	22529	1.77
1055QC0014	3	200	179223	16355	16292	99.61	69373	6994	6953	99.41	123081	56142	2.19	114218	12210	12175	99.71	29353	4158	4130	99.33	82048	32170	2.55	65005	4145	4117	99.32	40020	2836	2823	99.54	41033	23972	1.71
1055QC0016	3	200	195951	17448	17367	99.54	82788	8111	8068	99.47	134447	61504	2.19	115864	12177	12134	99.65	29458	4174	4145	99.31	83187	32677	2.55	80087	5271	5233	99.28	53330	3937	3923	99.64	51260	28827	1.78
1055QC0017	3	200	189282	17243	17168	99.57	78379	7874	7826	99.39	129845	59437	2.18	115271	12288	12248	99.67	30436	4209	4179	99.29	82768	32503	2.55	74011	4955	4920	99.29	47943	3665	3647	99.51	47077	26934	1.75
1055QC0018	3	200	193712	17541	17478	99.64	82189	8255	8218	99.55	132670	61042	2.17	114349	12129	12094	99.71	29867	4179	4151	99.33	82087	32262	2.54	79363	5412	5384	99.48	52322	4076	4067	99.78	50583	28780	1.76
1055QC0020	3	200	194089	17481	17416	99.63	82110	8014	7977	99.54	132747	61342	2.16	115323	12391	12353	99.69	30115	4291	4262	99.32	82755	32568	2.54	78766	5090	5063	99.47	51995	3723	3715	99.79	49992	28774	1.74
1055QC0021	3	200	193020	17226	17151	99.56	82270	7785	7746	99.5	132232	60788	2.18	113568	12160	12126	99.72	29558	4061	4034	99.34	81644	31924	2.56	79452	5066	5025	99.19	52712	3724	3712	99.68	50588	28864	1.75
1055QC0022	3	200	195445	17356	17295	99.65	83748	8094	8065	99.64	132832	62613	2.12	113021	11926	11895	99.74	28643	3978	3956	99.45	81237	31784	2.56	82424	5430	5400	99.45	55105	4116	4109	99.83	51595	30829	1.67
1055QC0024	3	200	184278	16359	16284	99.54	75389	7286	7239	99.35	127152	57126	2.23	111915	11758	11704	99.54	28666	3968	3928	98.99	80599	31316	2.57	72363	4601	4580	99.54	46723	3318	3311	99.79	46553	25810	1.8
1055QC0025	3	200	194381	17797	17735	99.65	83581	8338	8299	99.53	133252	61129	2.18	113249	12238	12198	99.67	29319	4126	4095	99.25	81389	31860	2.55	81132	5559	5537	99.6	54262	4212	4204	99.81	51863	29269	1.77
1055QC0026	3	200	185178	16786	16732	99.68	77747	7682	7652	99.61	126279	58899	2.14	110443	11794	11764	99.75	28723	4000	3980	99.5	79397	31046	2.56	74735	4992	4968	99.52	49024	3682	3672	99.73	46882	27853	1.68
1055QC0028	3	200	187338	16767	16586	98.92	79981	7729	7686	99.44	127834	59504	2.15	110947	11799	11717	99.31	29164	4100	4067	99.2	79682	31265	2.55	76391	4968	4869	98.01	50817	3629	3619	99.72	48152	28239	1.71
1055QC0030	3	200	198505	18037	17966	99.61	85498	8349	8321	99.66	135046	63459	2.13	117655	12710	12672	99.7	31055	4401	4378	99.48	84467	33188	2.55	80850	5327	5294	99.38	54443	3948	3943	99.87	50579	30271	1.67
1055QC0003	4	200	159332	14543	14469	99.49	49509	5340	5295	99.16	110964	48368	2.29	112671	11821	11773	99.59	27228	3884	3850	99.12	80986	31685	2.56	46661	2722	2696	99.04	22281	1456	1445	99.24	29978	16683	1.8
1055QC0004	4	200	165757	15432	15311	99.22	52664	5767	5681	98.51	116019	49738	2.33	117718	12505	12408	99.22	28721	4156	4082	98.22	84561	33157	2.55	48039	2927	2903	99.18	23943	1611	1599	99.26	31458	16581	1.9
1055QC0005	4	200	167183	15309	15140	98.9	54312	5789	5731	99	116321	50862	2.29	116439	12252	12144	99.12	28856	4055	4009	98.87	83592	32847	2.54	50744	3057	2996	98	25456	1734	1722	99.31	32729	18015	1.82
1055QC0006	4	200	135185	12507	12434	99.42	38575	4336	4274	98.57	95792	39393	2.43	102081	10670	10611	99.45	24785	3543	3493	98.59	73873	28208	2.62	33104	1837	1823	99.24	13790	793	781	98.49	21919	11185	1.96
1055QC0007	4	200	145615	13285	13206	99.41	43191	4845	4783	98.72	102541	43074	2.38	107832	11143	11080	99.43	26056	3798	3743	98.55	77866	29966	2.6	37783	2142	2126	99.25	17135	1047	1040	99.33	24675	13108	1.88
1055QC0008	4	200	141642	12970	12898	99.44	41834	4573	4520	98.84	99493	42149	2.36	103767	10838	10781	99.47	24721	3544	3498	98.7	75003	28764	2.61	37875	2132	2117	99.3	17113	1029	1022	99.32	24490	13385	1.83
1055QC0009	4	200	145780	13349	13281	99.49	44866	4820	4768	98.92	102218	43562	2.35	106067	11145	11091	99.52	26566	3727	3683	98.82	76554	29513	2.59	39713	2204	2190	99.36	18300	1093	1085	99.27	25664	14049	1.83
1055QC0011	4	200	153011	13889	13802	99.37	45453	4820	4752	98.59	107021	45990	2.33	110358	11542	11469	99.37	26014	3668	3610	98.42	79377	30981	2.56	42653	2347	2333	99.4	19439	1152	1142	99.13	27644	15009	1.84
1055QC0012	4	200	161354	15592	15554	99.76	50185	5616	5597	99.66	112070	49284	2.27	117135	12923	12899	99.81	29418	4249	4234	99.65	83755	33380	2.51	44219	2669	2655	99.48	20767	1367	1363	99.71	28315	15904	1.78
1055QC0013	4	200	152999	13723	13675	99.65	47854	4926	4889	99.25	106914	46085	2.32	107964	11208	11174	99.7	26321	3654	3625	99.21	77805	30159	2.58	45035	2515	2501	99.44	21533	1272	1264	99.37	29109	15926	1.83
1055QC0014	4	200	159470	14623	14566	99.61	49620	5268	5227	99.22	110765	48705	2.27	112443	11993	11959	99.72	27578	3942	3914	99.29	80818	31625	2.56	47027	2630	2607	99.13	22042	1326	1313	99.02	29947	17080	1.75
1055QC0016	4	200	168988	15094	15025	99.54	55825	5769	5726	99.25	117164	51824	2.26	114060	11978	11937	99.66	27654	3977	3948	99.27	81961	32099	2.55	54928	3116	3088	99.1	28171	1792	1778	99.22	35203	19725	1.78
1055QC0017	4	200	164995	15033	14968	99.57	54092	5674	5626	99.15	114354	50641	2.26	113383	12089	12051	99.69	28548	4012	3982	99.25	81473	31910	2.55	51612	2944	2917	99.08	25544	1662	1644	98.92	32881	18731	1.76
1055QC0018	4	200	167628	15139	15089	99.67	56105	5866	5829	99.37	115933	51695	2.24	112526	11952	11917	99.71	28044	4002	3974	99.3	80830	31696	2.55	55102	3187	3172	99.53	28061	1864	1855	99.52	35103	19999	1.76
1055QC0020	4	200	168085	15279	15225	99.65	56106	5823	5786	99.36	116059	52026	2.23	113411	12188	12151	99.7	28203	4089	4060	99.29	81417	31994	2.54	54674	3091	3074	99.45	27903	1734	1726	99.54	34642	20032	1.73
1055QC0021	4	200	166874	15029	14965	99.57	56124	5599	5560	99.3	115627	51247	2.26	111689	11953	11919	99.72	27679	3854	3827	99.3	80355	31334	2.56	55185	3076	3046	99.02	28445	1745	1733	99.31	35272	19913	1.77
1055QC0022	4	200	167815	15012	14964	99.68	56118	5763	5734	99.5	115623	52192	2.22	111205	11755	11725	99.74	26827	3808	3786	99.42	79991	31214	2.56	56610	3257	3239	99.45	29291	1955	1948	99.64	35632	20978	1.7
1055QC0024	4	200	161395	14432	14367	99.55	52506	5369	5322	99.12	112394	49001	2.29	109977	11566	11512	99.53	26728	3776	3736	98.94	79239	30738	2.58	51418	2866	2855	99.62	25778	1593	1586	99.56	33155	18263	1.82
1055QC0025	4	200	167273	15354	15299	99.64	56473	5902	5863	99.34	115840	51433	2.25	111371	12050	12010	99.67	27441	3938	3907	99.21	80133	31238	2.57	55902	3304	3289	99.55	29032	1964	1956	99.59	35707	20195	1.77
1055QC0026	4	200	160738	14673	14623	99.66	53307	5573	5543	99.46	111085	49653	2.24	108549	11622	11592	99.74	26829	3828	3808	99.48	78133	30416	2.57	52189	3051	3031	99.34	26478	1745	1735	99.43	32952	19237	1.71
1055QC0028	4	200	161772	14567	14434	99.09	54415	5577	5534	99.23	111802	49970	2.24	108970	11588	11514	99.36	27187	3897	3864	99.15	78333	30637	2.56	52802	2979	2920	98.02	27228	1680	1670	99.4	33469	19333	1.73
1055QC0030	4	200	170216	15649	15595	99.65	57209	5978	5950	99.53	117582	52634	2.23	115728	12487	12450	99.7	29128	4179	4156	99.45	83146	32582	2.55	54488	3162	3145	99.46	28081	1799	1794	99.72	34436	20052	1.72
1055QC0003	5	200	149420	13762	13695	99.51	39597	4566	4521	99.01	104704	44716	2.34	111064	11654	11606	99.59	25621	3717	3683	99.09	79897	31167	2.56	38356	2108	2089	99.1	13976	849	838	98.7	24807	13549	1.83
1055QC0004	5	200	154593	14485	14374	99.23	41500	4830	4744	98.22	108889	45704	2.38	116155	12323	12229	99.24	27158	3977	3903	98.14	83455	32700	2.55	38438	2162	2145	99.21	14342	853	841	98.59	25434	13004	1.96
1055QC0005	5	200	155363	14284	14151	99.07	42492	4800	4742	98.79	108755	46608	2.33	114721	12056	11955	99.16	27138	3866	3820	98.81	82413	32308	2.55	40642	2228	2196	98.56	15354	934	922	98.72	26342	14300	1.84
1055QC0006	5	200	129404	12061	11990	99.41	32794	3892	3830	98.41	92081	37323	2.47	100464	10485	10426	99.44	23168	3358	3308	98.51	72766	27698	2.63	28940	1576	1564	99.24	9626	534	522	97.75	19315	9625	2.01
1055QC0007	5	200	137831	12674	12601	99.42	35407	4240	4178	98.54	97596	40235	2.43	106186	10956	10894	99.43	24410	3612	3557	98.48	76727	29459	2.6	31645	1718	1707	99.36	10997	628	621	98.89	20869	10776	1.94
1055QC0008	5	200	133949	12390	12321	99.44	34141	3996	3943	98.67	94767	39182	2.42	102205	10665	10608	99.47	23159	3371	3325	98.64	73914	28291	2.61	31744	1725	1713	99.3	10982	625	618	98.88	20853	10891	1.91
1055QC0009	5	200	137339	12719	12654	99.49	36425	4193	4141	98.76	96906	40433	2.4	104346	10946	10892	99.51	24845	3528	3484	98.75	75329	29017	2.6	32993	1773	1762	99.38	11580	665	657	98.8	21577	11416	1.89
1055QC0011	5	200	144498	13250	13164	99.35	36940	4182	4114	98.37	101574	42924	2.37	108879	11395	11322	99.36	24535	3521	3463	98.35	78358	30521	2.57	35619	1855	1842	99.3	12405	661	651	98.49	23216	12403	1.87
1055QC0012	5	200	152138	14844	14809	99.76	40969	4871	4852	99.61	106438	45700	2.33	115419	12758	12734	99.81	27702	4084	4069	99.63	82592	32827	2.52	36719	2086	2075	99.47	13267	787	783	99.49	23846	12873	1.85
1055QC0013	5	200	142910	12985	12939	99.65	37765	4190	4153	99.12	100685	42225	2.38	106309	11031	10997	99.69	24666	3477	3448	99.17	76658	29651	2.59	36601	1954	1942	99.39	13099	713	705	98.88	24027	12574	1.91
1055QC0014	5	200	149827	13879	13828	99.63	39977	4529	4489	99.12	104890	44937	2.33	110808	11795	11762	99.72	25943	3745	3717	99.25	79711	31097	2.56	39019	2084	2066	99.14	14034	784	772	98.47	25179	13840	1.82
1055QC0016	5	200	155867	14085	14024	99.57	42704	4768	4725	99.1	108833	47034	2.31	112447	11805	11766	99.67	26041	3806	3777	99.24	80882	31565	2.56	43420	2280	2258	99.04	16663	962	948	98.54	27951	15469	1.81
1055QC0017	5	200	153599	14116	14058	99.59	42696	4763	4716	99.01	107162	46437	2.31	111692	11928	11890	99.68	26857	3851	3821	99.22	80316	31376	2.56	41907	2188	2168	99.09	15839	912	895	98.14	26846	15061	1.78
1055QC0018	5	200	154650	14082	14035	99.67	43127	4812	4775	99.23	107769	46881	2.3	110922	11784	11749	99.7	26440	3834	3806	99.27	79755	31167	2.56	43728	2298	2286	99.48	16687	978	969	99.08	28014	15714	1.78
1055QC0020	5	200	155355	14300	14250	99.65	43376	4848	4811	99.24	108137	47218	2.29	111811	12006	11970	99.7	26603	3908	3879	99.26	80328	31483	2.55	43544	2294	2280	99.39	16773	940	932	99.15	27809	15735	1.77
1055QC0021	5	200	153805	14087	14032	99.61	43055	4666	4627	99.16	107347	46458	2.31	110078	11805	11771	99.71	26068	3706	3679	99.27	79268	30810	2.57	43727	2282	2261	99.08	16987	960	948	98.75	28079	15648	1.79
1055QC0022	5	200	153772	13883	13841	99.7	42075	4640	4611	99.38	107122	46650	2.3	109610	11573	11543	99.74	25232	3626	3604	99.39	78934	30676	2.57	44162	2310	2298	99.48	16843	1014	1007	99.31	28188	15974	1.76
1055QC0024	5	200	149590	13543	13480	99.53	40701	4482	4435	98.95	104853	44737	2.34	108375	11392	11338	99.53	25126	3602	3562	98.89	78147	30228	2.59	41215	2151	2142	99.58	15575	880	873	99.2	26706	14509	1.84
1055QC0025	5	200	153720	14195	14143	99.63	42920	4746	4707	99.18	107145	46575	2.3	109705	11858	11819	99.67	25775	3747	3716	99.17	78966	30739	2.57	44015	2337	2324	99.44	17145	999	991	99.2	28179	15836	1.78
1055QC0026	5	200	148135	13668	13624	99.68	40704	4574	4544	99.34	103457	44678	2.32	106901	11444	11415	99.75	25181	3651	3631	99.45	77018	29883	2.58	41234	2224	2209	99.33	15523	923	913	98.92	26439	14795	1.79
1055QC0028	5	200	148995	13573	13476	99.29	41638	4619	4576	99.07	103914	45081	2.31	107306	11410	11345	99.43	25523	3728	3695	99.11	77172	30134	2.56	41689	2163	2131	98.52	16115	891	881	98.88	26742	14947	1.79
1055QC0030	5	200	156954	14577	14530	99.68	43947	4913	4885	99.43	109520	47434	2.31	114001	12268	12231	99.7	27401	3960	3937	99.42	81947	32054	2.56	42953	2309	2299	99.57	16546	953	948	99.48	27573	15380	1.79
1055QC0003	6	200	145035	13394	13331	99.53	35212	4202	4157	98.93	101958	43077	2.37	109761	11502	11454	99.58	24318	3565	3531	99.05	79019	30742	2.57	35274	1892	1877	99.21	10894	637	626	98.27	22939	12335	1.86
1055QC0004	6	200	149687	14118	14011	99.24	36594	4467	4381	98.07	105717	43970	2.4	114730	12161	12068	99.24	25733	3816	3742	98.06	82480	32250	2.56	34957	1957	1943	99.28	10861	651	639	98.16	23237	11720	1.98
1055QC0005	6	200	150224	13893	13779	99.18	37353	4428	4370	98.69	105456	44768	2.36	113311	11904	11813	99.24	25728	3724	3678	98.76	81443	31868	2.56	36913	1989	1966	98.84	11625	704	692	98.3	24013	12900	1.86
1055QC0006	6	200	126440	11822	11752	99.41	29830	3654	3592	98.3	90106	36334	2.48	99093	10329	10271	99.44	21797	3203	3153	98.44	71807	27286	2.63	27347	1493	1481	99.2	8033	451	439	97.34	18299	9048	2.02
1055QC0007	6	200	134344	12409	12337	99.42	31920	3976	3914	98.44	95307	39037	2.44	104840	10797	10735	99.43	23064	3453	3398	98.41	75761	29079	2.61	29504	1612	1602	99.38	8856	523	516	98.66	19546	9958	1.96
1055QC0008	6	200	130321	12117	12051	99.46	30513	3726	3673	98.58	92412	37909	2.44	100781	10512	10455	99.46	21735	3218	3172	98.57	72924	27857	2.62	29540	1605	1596	99.44	8778	508	501	98.62	19488	10052	1.94
1055QC0009	6	200	133498	12408	12346	99.5	32584	3885	3833	98.66	94441	39057	2.42	102855	10776	10723	99.51	23354	3359	3315	98.69	74325	28530	2.61	30643	1632	1623	99.45	9230	526	518	98.48	20116	10527	1.91
1055QC0011	6	200	140588	12984	12901	99.36	33030	3919	3851	98.26	99054	41534	2.38	107552	11272	11201	99.37	23208	3400	3342	98.29	77462	30090	2.57	33036	1712	1700	99.3	9822	519	509	98.07	21592	11444	1.89
1055QC0012	6	200	147795	14501	14470	99.79	36626	4532	4513	99.58	103684	44111	2.35	113873	12589	12566	99.82	26156	3916	3901	99.62	81517	32356	2.52	33922	1912	1904	99.58	10470	616	612	99.35	22167	11755	1.89
1055QC0013	6	200	138611	12693	12648	99.65	33466	3899	3862	99.05	97975	40636	2.41	104959	10892	10858	99.69	23316	3338	3309	99.13	75760	29199	2.59	33652	1801	1790	99.39	10150	561	553	98.57	22215	11437	1.94
1055QC0014	6	200	145390	13538	13488	99.63	35540	4189	4149	99.05	102070	43320	2.36	109392	11641	11608	99.72	24527	3591	3563	99.22	78719	30673	2.57	35998	1897	1880	99.1	11013	598	586	97.99	23351	12647	1.85
1055QC0016	6	200	150130	13675	13618	99.58	36967	4362	4319	99.01	105181	44949	2.34	111070	11669	11630	99.67	24664	3670	3641	99.21	79934	31136	2.57	39060	2006	1988	99.1	12303	692	678	97.98	25247	13813	1.83
1055QC0017	6	200	148481	13754	13697	99.59	37578	4402	4355	98.93	103912	44569	2.33	110353	11793	11755	99.68	25518	3716	3686	99.19	79394	30959	2.56	38128	1961	1942	99.03	12060	686	669	97.52	24518	13610	1.8
1055QC0018	6	200	148975	13654	13610	99.68	37452	4387	4350	99.16	104169	44806	2.32	109551	11630	11596	99.71	25069	3681	3653	99.24	78816	30735	2.56	39424	2024	2014	99.51	12383	706	697	98.73	25353	14071	1.8
1055QC0020	6	200	149813	13902	13854	99.65	37834	4452	4415	99.17	104675	45138	2.32	110431	11848	11813	99.7	25223	3751	3722	99.23	79394	31037	2.56	39382	2054	2041	99.37	12611	701	693	98.86	25281	14101	1.79
1055QC0021	6	200	148244	13708	13656	99.62	37494	4290	4251	99.09	103811	44433	2.34	108691	11663	11629	99.71	24681	3564	3537	99.24	78285	30406	2.57	39553	2045	2027	99.12	12813	726	714	98.35	25526	14027	1.82
1055QC0022	6	200	147922	13455	13415	99.7	36225	4214	4185	99.31	103510	44412	2.33	108283	11427	11397	99.74	23905	3480	3458	99.37	78038	30245	2.58	39639	2028	2018	99.51	12320	734	727	99.05	25472	14167	1.8
1055QC0024	6	200	144178	13132	13071	99.54	35289	4073	4026	98.85	101379	42799	2.37	106982	11225	11173	99.54	23733	3437	3397	98.84	77199	29783	2.59	37196	1907	1898	99.53	11556	636	629	98.9	24180	13016	1.86
1055QC0025	6	200	147771	13740	13689	99.63	36971	4292	4253	99.09	103377	44394	2.33	108334	11716	11677	99.67	24404	3605	3574	99.14	78039	30295	2.58	39437	2024	2012	99.41	12567	687	679	98.84	25338	14099	1.8
1055QC0026	6	200	142700	13229	13189	99.7	35269	4139	4109	99.28	100088	42612	2.35	105463	11281	11254	99.76	23743	3490	3470	99.43	76044	29419	2.58	37237	1948	1935	99.33	11526	649	639	98.46	24044	13193	1.82
1055QC0028	6	200	143404	13146	13067	99.4	36047	4210	4167	98.98	100401	43003	2.33	105845	11241	11181	99.47	24062	3564	3531	99.07	76190	29655	2.57	37559	1905	1886	99	11985	646	636	98.45	24211	13348	1.81
1055QC0030	6	200	151109	14155	14108	99.67	38102	4491	4463	99.38	105800	45309	2.34	112385	12110	12073	99.69	25785	3802	3779	99.4	80810	31575	2.56	38724	2045	2035	99.51	12317	689	684	99.27	24990	13734	1.82
1055QC0003	7	200	142307	13181	13119	99.53	32484	3990	3945	98.87	100164	42143	2.38	108562	11373	11326	99.59	23119	3437	3403	99.01	78179	30383	2.57	33745	1808	1793	99.17	9365	553	542	98.01	21985	11760	1.87
1055QC0004	7	200	146816	13898	13792	99.24	33723	4248	4162	97.98	103772	43044	2.41	113473	12018	11926	99.23	24476	3674	3600	97.99	81575	31898	2.56	33343	1880	1866	99.26	9247	574	562	97.91	22197	11146	1.99
1055QC0005	7	200	147109	13677	13569	99.21	34238	4218	4160	98.62	103451	43658	2.37	111984	11792	11706	99.27	24401	3617	3571	98.73	80542	31442	2.56	35125	1885	1863	98.83	9837	601	589	98	22909	12216	1.88
1055QC0006	7	200	124283	11634	11565	99.41	27673	3467	3405	98.21	88582	35701	2.48	97855	10184	10127	99.44	20559	3059	3009	98.37	70889	26966	2.63	26428	1450	1438	99.17	7114	408	396	97.06	17693	8735	2.03
1055QC0007	7	200	131981	12181	12111	99.43	29557	3750	3688	98.35	93715	38266	2.45	103557	10628	10567	99.43	21781	3285	3230	98.33	74868	28689	2.61	28424	1553	1544	99.42	7776	465	458	98.49	18847	9577	1.97
1055QC0008	7	200	127968	11926	11864	99.48	28160	3539	3486	98.5	90891	37077	2.45	99594	10377	10323	99.48	20548	3086	3040	98.51	72127	27467	2.63	28374	1549	1541	99.48	7612	453	446	98.45	18764	9610	1.95
1055QC0009	7	200	130933	12180	12118	99.49	30019	3657	3605	98.58	92737	38196	2.43	101490	10614	10561	99.5	21989	3197	3153	98.62	73368	28122	2.61	29443	1566	1557	99.43	8030	460	452	98.26	19369	10074	1.92
1055QC0011	7	200	138065	12788	12706	99.36	30507	3724	3656	98.17	97420	40645	2.4	106370	11128	11057	99.36	22026	3256	3198	98.22	76647	29723	2.58	31695	1660	1649	99.34	8481	468	458	97.86	20773	10922	1.9
1055QC0012	7	200	145101	14291	14261	99.79	33932	4323	4304	99.56	101979	43122	2.36	112507	12433	12411	99.82	24790	3761	3746	99.6	80601	31906	2.53	32594	1858	1850	99.57	9142	562	558	99.29	21378	11216	1.91
1055QC0013	7	200	135973	12532	12487	99.64	30828	3738	3701	99.01	96251	39722	2.42	103770	10779	10745	99.68	22127	3225	3196	99.1	74939	28831	2.6	32203	1753	1742	99.37	8701	513	505	98.44	21312	10891	1.96
1055QC0014	7	200	142630	13328	13278	99.62	32780	3979	3939	98.99	100281	42349	2.37	108108	11506	11473	99.71	23243	3456	3428	99.19	77822	30286	2.57	34522	1822	1805	99.07	9537	523	511	97.71	22459	12063	1.86
1055QC0016	7	200	146903	13442	13386	99.58	33740	4130	4087	98.96	103067	43836	2.35	109838	11550	11511	99.66	23432	3551	3522	99.18	79074	30764	2.57	37065	1892	1875	99.1	10308	579	565	97.58	23993	13072	1.84
1055QC0017	7	200	145447	13515	13459	99.59	34544	4164	4117	98.87	101981	43466	2.35	109065	11650	11612	99.67	24230	3573	3543	99.16	78509	30556	2.57	36382	1865	1847	99.03	10314	591	574	97.12	23472	12910	1.82
1055QC0018	7	200	145625	13396	13352	99.67	34102	4129	4092	99.1	101993	43632	2.34	108275	11483	11449	99.7	23793	3534	3506	99.21	77924	30351	2.57	37350	1913	1903	99.48	10309	595	586	98.49	24069	13281	1.81
1055QC0020	7	200	146442	13649	13604	99.67	34463	4202	4165	99.12	102490	43952	2.33	109115	11695	11661	99.71	23907	3599	3570	99.19	78476	30639	2.56	37327	1954	1943	99.44	10556	603	595	98.67	24014	13313	1.8
1055QC0021	7	200	144953	13441	13390	99.62	34203	4024	3985	99.03	101669	43284	2.35	107447	11517	11483	99.7	23437	3418	3391	99.21	77411	30036	2.58	37506	1924	1907	99.12	10766	606	594	98.02	24258	13248	1.83
1055QC0022	7	200	144507	13207	13169	99.71	32810	3968	3939	99.27	101319	43188	2.35	107059	11302	11273	99.74	22681	3356	3334	99.34	77182	29877	2.58	37448	1905	1896	99.53	10129	612	605	98.86	24137	13311	1.81
1055QC0024	7	200	141109	12892	12833	99.54	32220	3835	3788	98.77	99395	41714	2.38	105812	11076	11026	99.55	22563	3290	3250	98.78	76393	29419	2.6	35297	1816	1807	99.5	9657	545	538	98.72	23002	12295	1.87
1055QC0025	7	200	144370	13476	13427	99.64	33570	4030	3991	99.03	101175	43195	2.34	107076	11568	11530	99.67	23146	3458	3427	99.1	77184	29892	2.58	37294	1908	1897	99.42	10424	572	564	98.6	23991	13303	1.8
1055QC0026	7	200	139527	12976	12937	99.7	32096	3887	3857	99.23	98081	41446	2.37	104190	11122	11095	99.76	22470	3331	3311	99.4	75181	29009	2.59	35337	1854	1842	99.35	9626	556	546	98.2	22900	12437	1.84
1055QC0028	7	200	140077	12890	12814	99.41	32720	3957	3914	98.91	98228	41849	2.35	104591	11089	11031	99.48	22808	3414	3381	99.03	75308	29283	2.57	35486	1801	1783	99	9912	543	533	98.16	22920	12566	1.82
1055QC0030	7	200	147741	13895	13849	99.67	34734	4232	4204	99.34	103600	44141	2.35	110993	11941	11904	99.69	24393	3633	3610	99.37	79849	31144	2.56	36748	1954	1945	99.54	10341	599	594	99.17	23751	12997	1.83
1055QC0003	8	200	133219	12627	12580	99.63	30416	3822	3791	99.19	94154	39065	2.41	102978	10945	10908	99.66	21947	3312	3287	99.25	74332	28646	2.59	30241	1682	1672	99.41	8469	510	504	98.82	19822	10419	1.9
1055QC0004	8	200	137961	13315	13221	99.29	31652	4081	4005	98.14	97892	40069	2.44	107960	11570	11487	99.28	23356	3540	3473	98.11	77810	30150	2.58	30001	1745	1734	99.37	8296	541	532	98.34	20082	9919	2.02
1055QC0005	8	200	137807	13063	12972	99.3	32077	4023	3979	98.91	97361	40446	2.41	106407	11351	11274	99.32	23229	3489	3450	98.88	76718	29689	2.58	31400	1712	1698	99.18	8848	534	529	99.06	20643	10757	1.92
1055QC0006	8	200	116079	11081	11022	99.47	25896	3291	3239	98.42	83114	32965	2.52	92203	9735	9684	99.48	19427	2910	2866	98.49	67038	25165	2.66	23876	1346	1338	99.41	6469	381	373	97.9	16076	7800	2.06
1055QC0007	8	200	123458	11594	11532	99.47	27708	3550	3495	98.45	88046	35412	2.49	97829	10156	10101	99.46	20652	3124	3075	98.43	70963	26866	2.64	25629	1438	1431	99.51	7056	426	420	98.59	17083	8546	2
1055QC0008	8	200	119337	11342	11291	99.55	26331	3382	3340	98.76	85159	34178	2.49	93864	9917	9872	99.55	19421	2968	2931	98.75	68194	25670	2.66	25473	1425	1419	99.58	6910	414	409	98.79	16965	8508	1.99
1055QC0009	8	200	122279	11593	11538	99.53	28201	3518	3471	98.66	87033	35246	2.47	95802	10159	10111	99.53	20888	3091	3050	98.67	69464	26338	2.64	26477	1434	1427	99.51	7313	427	421	98.59	17569	8908	1.97
1055QC0011	8	200	129261	12175	12105	99.43	28613	3569	3513	98.43	91673	37588	2.44	100702	10641	10579	99.42	20909	3134	3085	98.44	72803	27899	2.61	28559	1534	1526	99.48	7704	435	428	98.39	18870	9689	1.95
1055QC0012	8	200	136081	13665	13641	99.82	31859	4137	4124	99.69	95980	40101	2.39	106613	11929	11912	99.86	23551	3612	3602	99.72	76534	30079	2.54	29468	1736	1729	99.6	8308	525	522	99.43	19446	10022	1.94
1055QC0013	8	200	127408	11979	11943	99.7	28971	3583	3554	99.19	90573	36835	2.46	98539	10364	10335	99.72	21094	3113	3089	99.23	71310	27229	2.62	28869	1615	1608	99.57	7877	470	465	98.94	19263	9606	2.01
1055QC0014	8	200	133607	12743	12701	99.67	30732	3794	3761	99.13	94343	39264	2.4	102481	11057	11026	99.72	22133	3312	3286	99.21	73971	28510	2.59	31126	1686	1675	99.35	8599	482	475	98.55	20372	10754	1.89
1055QC0016	8	200	137126	12803	12758	99.65	31458	3936	3902	99.14	96712	40414	2.39	104231	11078	11044	99.69	22336	3410	3384	99.24	75260	28971	2.6	32895	1725	1714	99.36	9122	526	518	98.48	21452	11443	1.87
1055QC0017	8	200	136129	12928	12883	99.65	32369	3986	3949	99.07	95902	40227	2.38	103575	11209	11174	99.69	23090	3447	3419	99.19	74740	28835	2.59	32554	1719	1709	99.42	9279	539	530	98.33	21162	11392	1.86
1055QC0018	8	200	135777	12765	12727	99.7	31807	3956	3925	99.22	95616	40161	2.38	102832	11033	11001	99.71	22693	3413	3387	99.24	74205	28627	2.59	32945	1732	1726	99.65	9114	543	538	99.08	21411	11534	1.86
1055QC0020	8	200	136844	13000	12966	99.74	32255	4012	3986	99.35	96269	40575	2.37	103568	11239	11213	99.77	22788	3466	3445	99.39	74704	28864	2.59	33276	1761	1753	99.55	9467	546	541	99.08	21565	11711	1.84
1055QC0021	8	200	135545	12794	12755	99.7	32011	3838	3810	99.27	95561	39984	2.39	102041	11035	11007	99.75	22351	3285	3264	99.36	73766	28275	2.61	33504	1759	1748	99.37	9660	553	546	98.73	21795	11709	1.86
1055QC0022	8	200	134921	12646	12613	99.74	30589	3794	3770	99.37	95121	39800	2.39	101744	10900	10872	99.74	21588	3231	3210	99.35	73532	28212	2.61	33177	1746	1741	99.71	9001	563	560	99.47	21589	11588	1.86
1055QC0024	8	200	131534	12318	12266	99.58	30078	3689	3648	98.89	93131	38403	2.43	100242	10647	10601	99.57	21467	3183	3147	98.87	72628	27614	2.63	31292	1671	1665	99.64	8611	506	501	99.01	20503	10789	1.9
1055QC0025	8	200	134413	12832	12794	99.7	31195	3831	3802	99.24	94694	39719	2.38	101432	11107	11074	99.7	21991	3320	3294	99.22	73295	28137	2.6	32981	1725	1720	99.71	9204	511	508	99.41	21399	11582	1.85
1055QC0026	8	200	129910	12361	12331	99.76	29920	3709	3688	99.43	91808	38102	2.41	98614	10656	10636	99.81	21371	3198	3185	99.59	71391	27223	2.62	31296	1705	1695	99.41	8549	511	503	98.43	20417	10879	1.88
1055QC0028	8	200	130529	12277	12215	99.49	30514	3769	3733	99.04	92004	38525	2.39	98917	10637	10588	99.54	21666	3276	3249	99.18	71428	27489	2.6	31612	1640	1627	99.21	8848	493	484	98.17	20576	11036	1.86
1055QC0030	8	200	137768	13242	13204	99.71	32302	4025	4004	99.48	97115	40653	2.39	105140	11455	11424	99.73	23117	3480	3462	99.48	75814	29326	2.59	32628	1787	1780	99.61	9185	545	542	99.45	21301	11327	1.88
1055QC0003	9	200	125932	12155	12110	99.63	28801	3691	3661	99.19	89286	36646	2.44	98078	10575	10539	99.66	20955	3209	3185	99.25	70953	27125	2.62	27854	1580	1571	99.43	7846	482	476	98.76	18333	9521	1.93
1055QC0004	9	200	130559	12816	12725	99.29	29972	3928	3855	98.14	92954	37605	2.47	102934	11172	11091	99.27	22326	3418	3353	98.1	74319	28615	2.6	27625	1644	1634	99.39	7646	510	502	98.43	18635	8990	2.07
1055QC0005	9	200	130237	12563	12481	99.35	30320	3877	3839	99.02	92337	37900	2.44	101405	10955	10884	99.35	22168	3372	3337	98.96	73284	28121	2.61	28832	1608	1597	99.32	8152	505	502	99.41	19053	9779	1.95
1055QC0006	9	200	108941	10570	10518	99.51	24365	3137	3091	98.53	78271	30670	2.55	87040	9321	9275	99.51	18395	2782	2742	98.56	63441	23599	2.69	21901	1249	1243	99.52	5970	355	349	98.31	14830	7071	2.1
1055QC0007	9	200	116123	11089	11035	99.51	26171	3389	3341	98.58	83188	32935	2.53	92684	9744	9696	99.51	19658	2994	2951	98.56	67458	25226	2.67	23439	1345	1339	99.55	6513	395	390	98.73	15730	7709	2.04
1055QC0008	9	200	112222	10860	10814	99.58	24784	3229	3191	98.82	80426	31796	2.53	88881	9526	9484	99.56	18393	2842	2807	98.77	64741	24140	2.68	23341	1334	1330	99.7	6391	387	384	99.22	15685	7656	2.05
1055QC0009	9	200	114831	11109	11057	99.53	26597	3371	3327	98.69	82034	32797	2.5	90582	9760	9715	99.54	19808	2965	2927	98.72	65854	24728	2.66	24249	1349	1342	99.48	6789	406	400	98.52	16180	8069	2.01
1055QC0011	9	200	121903	11678	11615	99.46	26980	3421	3370	98.51	86815	35088	2.47	95699	10241	10186	99.46	19883	3010	2966	98.54	69408	26291	2.64	26204	1437	1429	99.44	7097	411	404	98.3	17407	8797	1.98
1055QC0012	9	200	128318	13098	13077	99.84	30064	3960	3950	99.75	90781	37537	2.42	101206	11450	11436	99.88	22356	3462	3455	99.8	72754	28452	2.56	27112	1648	1641	99.58	7708	498	495	99.4	18027	9085	1.98
1055QC0013	9	200	120248	11503	11474	99.75	27377	3442	3419	99.33	85815	34433	2.49	93797	9994	9969	99.75	20123	3008	2987	99.3	68052	25745	2.64	26451	1509	1505	99.73	7254	434	432	99.54	17763	8688	2.04
1055QC0014	9	200	126167	12239	12202	99.7	29082	3649	3621	99.23	89408	36759	2.43	97540	10646	10618	99.74	21112	3194	3171	99.28	70549	26991	2.61	28627	1593	1584	99.44	7970	455	450	98.9	18859	9768	1.93
1055QC0016	9	200	129222	12297	12255	99.66	29655	3767	3736	99.18	91535	37687	2.43	99267	10674	10642	99.7	21323	3278	3254	99.27	71834	27433	2.62	29955	1623	1613	99.38	8332	489	482	98.57	19701	10254	1.92
1055QC0017	9	200	128547	12405	12370	99.72	30614	3836	3809	99.3	90910	37637	2.42	98703	10790	10763	99.75	22042	3330	3310	99.4	71365	27338	2.61	29844	1615	1607	99.5	8572	506	499	98.62	19545	10299	1.9
1055QC0018	9	200	127895	12217	12187	99.75	30012	3791	3768	99.39	90362	37533	2.41	97871	10610	10583	99.75	21650	3282	3261	99.36	70705	27166	2.6	30024	1607	1604	99.81	8362	509	507	99.61	19657	10367	1.9
1055QC0020	9	200	129229	12488	12459	99.77	30464	3850	3829	99.45	91321	37908	2.41	98637	10831	10809	99.8	21732	3335	3318	99.49	71369	27268	2.62	30592	1657	1650	99.58	8732	515	511	99.22	19952	10640	1.88
1055QC0021	9	200	128113	12289	12251	99.69	30304	3691	3664	99.27	90623	37490	2.42	97349	10652	10624	99.74	21389	3174	3153	99.34	70520	26829	2.63	30764	1637	1627	99.39	8915	517	511	98.84	20103	10661	1.89
1055QC0022	9	200	127303	12129	12097	99.74	28927	3643	3620	99.37	90100	37203	2.42	97019	10510	10483	99.74	20639	3118	3098	99.36	70281	26738	2.63	30284	1619	1614	99.69	8288	525	522	99.43	19819	10465	1.89
1055QC0024	9	200	123962	11798	11753	99.62	28406	3539	3503	98.98	88131	35831	2.46	95306	10244	10204	99.61	20473	3065	3033	98.96	69223	26083	2.65	28656	1554	1549	99.68	7933	474	470	99.16	18908	9748	1.94
1055QC0025	9	200	126499	12332	12296	99.71	29302	3686	3659	99.27	89481	37018	2.42	96539	10712	10681	99.71	20973	3203	3179	99.25	69893	26646	2.62	29960	1620	1615	99.69	8329	483	480	99.38	19588	10372	1.89
1055QC0026	9	200	122256	11824	11795	99.75	28215	3576	3556	99.44	86749	35507	2.44	93682	10255	10236	99.81	20345	3094	3082	99.61	67962	25720	2.64	28574	1569	1559	99.36	7870	482	474	98.34	18787	9787	1.92
1055QC0028	9	200	122677	11749	11693	99.52	28673	3619	3588	99.14	86791	35886	2.42	93947	10232	10186	99.55	20608	3164	3140	99.24	68008	25939	2.62	28730	1517	1507	99.34	8065	455	448	98.46	18783	9947	1.89
1055QC0030	9	200	129598	12691	12654	99.71	30427	3843	3822	99.45	91693	37905	2.42	99880	11027	10997	99.73	22031	3343	3325	99.46	72210	27670	2.61	29718	1664	1657	99.58	8396	500	497	99.4	19483	10235	1.9
1055QC0003	10	200	119471	11708	11665	99.63	27387	3582	3554	99.22	84980	34491	2.46	93568	10224	10190	99.67	20043	3121	3099	99.3	67870	25698	2.64	25903	1484	1475	99.39	7344	461	455	98.7	17110	8793	1.95
1055QC0004	10	200	124194	12380	12294	99.31	28512	3784	3715	98.18	88667	35527	2.5	98415	10814	10736	99.28	21357	3306	3243	98.09	71195	27220	2.62	25779	1566	1558	99.49	7155	478	472	98.74	17472	8307	2.1
1055QC0005	10	200	123667	12107	12037	99.42	28856	3735	3704	99.17	87921	35746	2.46	96886	10575	10513	99.41	21203	3253	3224	99.11	70149	26737	2.62	26781	1532	1524	99.48	7653	482	480	99.59	17772	9009	1.97
1055QC0006	10	200	102690	10111	10064	99.54	23063	3003	2962	98.63	74029	28661	2.58	82411	8936	8894	99.53	17496	2669	2633	98.65	60227	22184	2.71	20279	1175	1170	99.57	5567	334	329	98.5	13802	6477	2.13
1055QC0007	10	200	109756	10632	10585	99.56	24870	3275	3233	98.72	78854	30902	2.55	88091	9372	9329	99.54	18787	2900	2862	98.69	64239	23852	2.69	21665	1260	1256	99.68	6083	375	371	98.93	14615	7050	2.07
1055QC0008	10	200	105894	10396	10354	99.6	23407	3097	3063	98.9	76076	29818	2.55	84286	9145	9105	99.56	17462	2727	2694	98.79	61488	22798	2.7	21608	1251	1249	99.84	5945	370	369	99.73	14588	7020	2.08
1055QC0009	10	200	108337	10660	10614	99.57	25138	3227	3188	98.79	77591	30746	2.52	85844	9382	9341	99.56	18795	2847	2812	98.77	62559	23285	2.69	22493	1278	1273	99.61	6343	380	376	98.95	15032	7461	2.01
1055QC0011	10	200	115469	11216	11158	99.48	25550	3294	3247	98.57	82531	32938	2.51	91227	9852	9799	99.46	18939	2900	2858	98.55	66305	24922	2.66	24242	1364	1359	99.63	6611	394	389	98.73	16226	8016	2.02
1055QC0012	10	200	121661	12628	12609	99.85	28527	3823	3815	99.79	86335	35326	2.44	96439	11074	11061	99.88	21309	3351	3345	99.82	69488	26951	2.58	25222	1554	1548	99.61	7218	472	470	99.58	16847	8375	2.01
1055QC0013	10	200	114131	11051	11024	99.76	26026	3319	3298	99.37	81696	32435	2.52	89523	9622	9598	99.75	19260	2910	2890	99.31	65081	24442	2.66	24608	1429	1426	99.79	6766	409	408	99.76	16615	7993	2.08
1055QC0014	10	200	119761	11801	11765	99.69	27614	3529	3502	99.23	85137	34624	2.46	93147	10296	10268	99.73	20179	3094	3071	99.26	67496	25651	2.63	26614	1505	1497	99.47	7435	435	431	99.08	17641	8973	1.97
1055QC0016	10	200	122745	11862	11826	99.7	28188	3631	3605	99.28	87226	35519	2.46	94890	10326	10296	99.71	20418	3165	3143	99.3	68823	26067	2.64	27855	1536	1530	99.61	7770	466	462	99.14	18403	9452	1.95
1055QC0017	10	200	121849	11938	11905	99.72	29057	3696	3671	99.32	86470	35379	2.44	94210	10409	10382	99.74	21093	3214	3194	99.38	68306	25904	2.64	27639	1529	1523	99.61	7964	482	477	98.96	18164	9475	1.92
1055QC0018	10	200	121293	11775	11748	99.77	28491	3673	3652	99.43	86034	35259	2.44	93466	10235	10211	99.77	20675	3173	3154	99.4	67703	25763	2.63	27827	1540	1537	99.81	7816	500	498	99.6	18331	9496	1.93
1055QC0020	10	200	122655	12031	12005	99.78	28896	3727	3708	99.49	86910	35745	2.43	94270	10457	10436	99.8	20771	3236	3220	99.51	68298	25972	2.63	28385	1574	1569	99.68	8125	491	488	99.39	18612	9773	1.9
1055QC0021	10	200	121677	11834	11800	99.71	28768	3539	3514	99.29	86304	35373	2.44	93095	10280	10254	99.75	20459	3055	3034	99.31	67574	25521	2.65	28582	1554	1546	99.49	8309	484	480	99.17	18730	9852	1.9
1055QC0022	10	200	120835	11682	11653	99.75	27414	3511	3491	99.43	85784	35051	2.45	92759	10139	10114	99.75	19729	3012	2994	99.4	67296	25463	2.64	28076	1543	1539	99.74	7685	499	497	99.6	18488	9588	1.93
1055QC0024	10	200	117500	11360	11322	99.67	26928	3404	3375	99.15	83783	33717	2.48	90978	9887	9852	99.65	19550	2959	2932	99.09	66202	24776	2.67	26522	1473	1470	99.8	7378	445	443	99.55	17581	8941	1.97
1055QC0025	10	200	119800	11822	11791	99.74	27733	3522	3499	99.35	84986	34814	2.44	92072	10300	10272	99.73	19994	3068	3046	99.28	66767	25305	2.64	27728	1522	1519	99.8	7739	454	453	99.78	18219	9509	1.92
1055QC0026	10	200	115749	11380	11355	99.78	26712	3432	3416	99.53	82393	33356	2.47	89323	9902	9885	99.83	19430	2983	2973	99.66	64927	24396	2.66	26426	1478	1470	99.46	7282	449	443	98.66	17466	8960	1.95
1055QC0028	10	200	116014	11293	11245	99.57	27133	3483	3457	99.25	82415	33599	2.45	89475	9861	9821	99.59	19638	3058	3038	99.35	64938	24537	2.65	26539	1432	1424	99.44	7495	425	419	98.59	17477	9062	1.93
1055QC0030	10	200	122660	12181	12148	99.73	28763	3694	3676	99.51	87025	35635	2.44	95132	10602	10575	99.75	20978	3222	3207	99.53	68890	26242	2.63	27528	1579	1573	99.62	7785	472	469	99.36	18135	9393	1.93
1055QC0003	11	200	113912	11270	11228	99.63	26172	3453	3425	99.19	81215	32697	2.48	89666	9866	9832	99.66	19271	3007	2985	99.27	65110	24556	2.65	24246	1404	1396	99.43	6901	446	440	98.65	16105	8141	1.98
1055QC0004	11	200	118681	11981	11900	99.32	27299	3665	3599	98.2	84920	33761	2.52	94468	10493	10419	99.29	20554	3203	3143	98.13	68474	25994	2.63	24213	1488	1481	99.53	6745	462	456	98.7	16446	7767	2.12
1055QC0005	11	200	118093	11720	11654	99.44	27523	3609	3579	99.17	84180	33913	2.48	92911	10264	10206	99.43	20313	3155	3127	99.11	67415	25496	2.64	25182	1456	1448	99.45	7210	454	452	99.56	16765	8417	1.99
1055QC0006	11	200	97126	9691	9646	99.54	21849	2873	2834	98.64	70144	26982	2.6	78265	8599	8559	99.53	16646	2565	2531	98.67	57296	20969	2.73	18861	1092	1087	99.54	5203	308	303	98.38	12848	6013	2.14
1055QC0007	11	200	103988	10215	10173	99.59	23613	3150	3113	98.83	74962	29026	2.58	83825	9039	9000	99.57	17909	2808	2774	98.79	61304	22521	2.72	20163	1176	1173	99.74	5704	342	339	99.12	13658	6505	2.1
1055QC0008	11	200	100463	10006	9967	99.61	22237	2976	2945	98.96	72323	28140	2.57	80272	8825	8788	99.58	16645	2628	2598	98.86	58652	21620	2.71	20191	1181	1179	99.83	5592	348	347	99.71	13671	6520	2.1
1055QC0009	11	200	102711	10267	10223	99.57	23896	3126	3089	98.82	73738	28973	2.55	81777	9063	9023	99.56	17933	2766	2732	98.77	59683	22094	2.7	20934	1204	1200	99.67	5963	360	357	99.17	14055	6879	2.04
1055QC0011	11	200	109816	10803	10747	99.48	24326	3183	3138	98.59	78642	31174	2.52	87159	9504	9453	99.46	18135	2810	2770	98.58	63453	23706	2.68	22657	1299	1294	99.62	6191	373	368	98.66	15189	7468	2.03
1055QC0012	11	200	115943	12151	12134	99.86	27162	3669	3663	99.84	82399	33544	2.46	92216	10678	10666	99.89	20343	3224	3219	99.84	66503	25713	2.59	23727	1473	1468	99.66	6819	445	444	99.78	15896	7831	2.03
1055QC0013	11	200	108754	10682	10656	99.76	24816	3203	3182	99.34	78059	30695	2.54	85708	9322	9299	99.75	18454	2820	2800	99.29	62455	23253	2.69	23046	1360	1357	99.78	6362	383	382	99.74	15604	7442	2.1
1055QC0014	11	200	114092	11412	11377	99.69	26286	3427	3400	99.21	81291	32801	2.48	89153	9965	9937	99.72	19293	3005	2982	99.23	64690	24463	2.64	24939	1447	1440	99.52	6993	422	418	99.05	16601	8338	1.99
1055QC0016	11	200	116934	11440	11406	99.7	26804	3505	3481	99.32	83278	33656	2.47	90777	9985	9957	99.72	19497	3059	3039	99.35	65938	24839	2.65	26157	1455	1449	99.59	7307	446	442	99.1	17340	8817	1.97
1055QC0017	11	200	116130	11547	11515	99.72	27693	3574	3550	99.33	82574	33556	2.46	90173	10091	10065	99.74	20196	3115	3096	99.39	65434	24739	2.64	25957	1456	1450	99.59	7497	459	454	98.91	17140	8817	1.94
1055QC0018	11	200	115579	11377	11351	99.77	27154	3562	3542	99.44	82201	33378	2.46	89500	9913	9890	99.77	19826	3082	3064	99.42	64973	24527	2.65	26079	1464	1461	99.8	7328	480	478	99.58	17228	8851	1.95
1055QC0020	11	200	117037	11646	11622	99.79	27542	3596	3578	99.5	83125	33912	2.45	90430	10139	10119	99.8	19911	3126	3111	99.52	65628	24802	2.65	26607	1507	1503	99.73	7631	470	467	99.36	17497	9110	1.92
1055QC0021	11	200	115982	11432	11401	99.73	27433	3406	3384	99.35	82437	33545	2.46	89195	9962	9939	99.77	19629	2954	2936	99.39	64818	24377	2.66	26787	1470	1462	99.46	7804	452	448	99.12	17619	9168	1.92
1055QC0022	11	200	115106	11318	11291	99.76	26044	3388	3369	99.44	81901	33205	2.47	88883	9844	9820	99.76	18896	2912	2894	99.38	64586	24297	2.66	26223	1474	1471	99.8	7148	476	475	99.79	17315	8908	1.94
1055QC0024	11	200	111739	10930	10893	99.66	25616	3283	3255	99.15	79907	31832	2.51	87020	9555	9521	99.64	18725	2876	2850	99.1	63413	23607	2.69	24719	1375	1372	99.78	6891	407	405	99.51	16494	8225	2.01
1055QC0025	11	200	114084	11416	11388	99.75	26441	3396	3375	99.38	81134	32950	2.46	88162	9970	9944	99.74	19172	2965	2945	99.33	64030	24132	2.65	25922	1446	1444	99.86	7269	431	430	99.77	17104	8818	1.94
1055QC0026	11	200	110110	10978	10959	99.83	25418	3300	3290	99.7	78561	31549	2.49	85343	9573	9561	99.87	18583	2876	2871	99.83	62110	23233	2.67	24767	1405	1398	99.5	6835	424	419	98.82	16451	8316	1.98
1055QC0028	11	200	110217	10917	10871	99.58	25765	3373	3348	99.26	78566	31651	2.48	85445	9553	9515	99.6	18769	2966	2947	99.36	62170	23275	2.67	24772	1364	1356	99.41	6996	407	401	98.53	16396	8376	1.96
1055QC0030	11	200	116700	11766	11738	99.76	27350	3564	3548	99.55	82929	33771	2.46	91016	10266	10242	99.77	20065	3116	3101	99.52	65971	25045	2.63	25684	1500	1496	99.73	7285	448	447	99.78	16958	8726	1.94
1055QC0003	12	200	108914	10910	10869	99.62	25056	3349	3322	99.19	77837	31077	2.5	86101	9572	9539	99.66	18523	2916	2895	99.28	62636	23465	2.67	22813	1338	1330	99.4	6533	433	427	98.61	15201	7612	2
1055QC0004	12	200	113739	11595	11517	99.33	26151	3552	3488	98.2	81485	32254	2.53	90816	10163	10092	99.3	19756	3108	3050	98.13	65880	24936	2.64	22923	1432	1425	99.51	6395	444	438	98.65	15605	7318	2.13
1055QC0005	12	200	112962	11367	11302	99.43	26321	3475	3445	99.14	80657	32305	2.5	89251	9974	9917	99.43	19491	3047	3019	99.08	64835	24416	2.66	23711	1393	1385	99.43	6830	428	426	99.53	15822	7889	2.01
1055QC0006	12	200	92092	9327	9285	99.55	20793	2769	2733	98.7	66700	25392	2.63	74464	8298	8261	99.55	15902	2482	2451	98.75	54670	19794	2.76	17628	1029	1024	99.51	4891	287	282	98.26	12030	5598	2.15
1055QC0007	12	200	99002	9841	9804	99.62	22498	3028	2996	98.94	71545	27457	2.61	80108	8735	8700	99.6	17134	2712	2682	98.89	58699	21409	2.74	18894	1106	1104	99.82	5364	316	314	99.37	12846	6048	2.12
1055QC0008	12	200	95479	9638	9602	99.63	21139	2855	2827	99.02	68906	26573	2.59	76581	8525	8491	99.6	15879	2532	2505	98.93	56066	20515	2.73	18898	1113	1111	99.82	5260	323	322	99.69	12840	6058	2.12
1055QC0009	12	200	97532	9855	9813	99.57	22747	3006	2971	98.84	70166	27366	2.56	77952	8730	8692	99.56	17129	2671	2639	98.8	56955	20997	2.71	19580	1125	1121	99.64	5618	335	332	99.1	13211	6369	2.07
1055QC0011	12	200	104813	10435	10381	99.48	23214	3084	3040	98.57	75227	29586	2.54	83509	9197	9148	99.47	17371	2727	2688	98.57	60903	22606	2.69	21304	1238	1233	99.6	5843	357	352	98.6	14324	6980	2.05
1055QC0012	12	200	110752	11718	11703	99.87	25952	3530	3524	99.83	78829	31923	2.47	88320	10313	10303	99.9	19485	3105	3100	99.84	63768	24552	2.6	22432	1405	1400	99.64	6467	425	424	99.76	15061	7371	2.04
1055QC0013	12	200	103904	10343	10321	99.79	23662	3103	3086	99.45	74762	29142	2.57	82166	9045	9025	99.78	17654	2734	2717	99.38	59989	22177	2.71	21738	1298	1296	99.85	6008	369	369	100	14773	6965	2.12
1055QC0014	12	200	109064	11055	11023	99.71	25189	3312	3288	99.28	77860	31204	2.5	85501	9669	9643	99.73	18537	2915	2894	99.28	62115	23386	2.66	23563	1386	1380	99.57	6652	397	394	99.24	15745	7818	2.01
1055QC0016	12	200	111762	11068	11037	99.72	25549	3368	3346	99.35	79799	31963	2.5	87135	9679	9654	99.74	18686	2948	2930	99.39	63399	23736	2.67	24627	1389	1383	99.57	6863	420	416	99.05	16400	8227	1.99
1055QC0017	12	200	111057	11149	11119	99.73	26448	3445	3423	99.36	79076	31981	2.47	86588	9759	9734	99.74	19400	3011	2993	99.4	62858	23730	2.65	24469	1390	1385	99.64	7048	434	430	99.08	16218	8251	1.97
1055QC0018	12	200	110486	11023	10999	99.78	25938	3446	3427	99.45	78791	31695	2.49	85898	9633	9611	99.77	19001	2990	2973	99.43	62508	23390	2.67	24588	1390	1388	99.86	6937	456	454	99.56	16283	8305	1.96
1055QC0020	12	200	111922	11265	11243	99.8	26333	3473	3457	99.54	79613	32309	2.46	86821	9820	9802	99.82	19112	3018	3005	99.57	63065	23756	2.65	25101	1445	1441	99.72	7221	455	452	99.34	16548	8553	1.93
1055QC0021	12	200	111034	11073	11045	99.75	26271	3313	3293	99.4	79061	31973	2.47	85794	9671	9649	99.77	18911	2882	2864	99.38	62416	23378	2.67	25240	1402	1396	99.57	7360	431	429	99.54	16645	8595	1.94
1055QC0022	12	200	110032	10961	10936	99.77	24868	3284	3266	99.45	78424	31608	2.48	85304	9551	9528	99.76	18138	2828	2811	99.4	62050	23254	2.67	24728	1410	1408	99.86	6730	456	455	99.78	16374	8354	1.96
1055QC0024	12	200	106544	10552	10516	99.66	24406	3159	3131	99.11	76336	30208	2.53	83345	9244	9211	99.64	17944	2778	2752	99.06	60831	22514	2.7	23199	1308	1305	99.77	6462	381	379	99.48	15505	7694	2.02
1055QC0025	12	200	108897	11018	10991	99.75	25196	3293	3273	99.39	77640	31257	2.48	84496	9631	9606	99.74	18369	2874	2855	99.34	61504	22992	2.68	24401	1387	1385	99.86	6827	419	418	99.76	16136	8265	1.95
1055QC0026	12	200	105106	10610	10592	99.83	24310	3200	3191	99.72	75126	29980	2.51	81805	9261	9250	99.88	17848	2794	2790	99.86	59583	22222	2.68	23301	1349	1342	99.48	6462	406	401	98.77	15543	7758	2
1055QC0028	12	200	105210	10538	10493	99.57	24564	3247	3223	99.26	75123	30087	2.5	81967	9242	9204	99.59	18004	2864	2845	99.34	59690	22277	2.68	23243	1296	1289	99.46	6560	383	378	98.69	15433	7810	1.98
1055QC0030	12	200	111430	11329	11303	99.77	26097	3421	3406	99.56	79339	32091	2.47	87223	9909	9886	99.77	19217	2998	2984	99.53	63303	23920	2.65	24207	1420	1417	99.79	6880	423	422	99.76	16036	8171	1.96
1055QC0003	13	200	104364	10562	10521	99.61	24044	3244	3217	99.17	74712	29652	2.52	82732	9292	9259	99.64	17853	2835	2814	99.26	60266	22466	2.68	21632	1270	1262	99.37	6191	409	403	98.53	14446	7186	2.01
1055QC0004	13	200	109227	11232	11156	99.32	25159	3433	3371	98.19	78384	30843	2.54	87470	9863	9794	99.3	19084	3015	2959	98.14	63518	23952	2.65	21757	1369	1362	99.49	6075	418	412	98.56	14866	6891	2.16
1055QC0005	13	200	108387	11032	10972	99.46	25240	3373	3345	99.17	77573	30814	2.52	85843	9692	9639	99.45	18728	2961	2935	99.12	62492	23351	2.68	22544	1340	1333	99.48	6512	412	410	99.51	15081	7463	2.02
1055QC0006	13	200	87611	8993	8954	99.57	19772	2660	2627	98.76	63591	24020	2.65	71046	8027	7992	99.56	15191	2397	2368	98.79	52254	18792	2.78	16565	966	962	99.59	4581	263	259	98.48	11337	5228	2.17
1055QC0007	13	200	94389	9494	9461	99.65	21483	2935	2907	99.05	68272	26117	2.61	76630	8443	8412	99.63	16425	2635	2609	99.01	56196	20434	2.75	17759	1051	1049	99.81	5058	300	298	99.33	12076	5683	2.12
1055QC0008	13	200	90995	9331	9297	99.64	20179	2763	2736	99.02	65772	25223	2.61	73249	8280	8248	99.61	15231	2463	2437	98.94	53705	19544	2.75	17746	1051	1049	99.81	4948	300	299	99.67	12067	5679	2.12
1055QC0009	13	200	92803	9516	9475	99.57	21673	2900	2866	98.83	66887	25916	2.58	74369	8447	8410	99.56	16354	2580	2549	98.8	54407	19962	2.73	18434	1069	1065	99.63	5319	320	317	99.06	12480	5954	2.1
1055QC0011	13	200	100388	10108	10057	99.5	22237	2984	2942	98.59	72148	28240	2.55	80204	8924	8878	99.48	16680	2643	2606	98.6	58543	21661	2.7	20184	1184	1179	99.58	5557	341	336	98.53	13605	6579	2.07
1055QC0012	13	200	106087	11332	11320	99.89	24861	3421	3415	99.82	75567	30520	2.48	84832	9994	9986	99.92	18709	3016	3011	99.83	61249	23583	2.6	21255	1338	1334	99.7	6152	405	404	99.75	14318	6937	2.06
1055QC0013	13	200	99545	10025	10004	99.79	22652	3000	2984	99.47	71709	27836	2.58	79032	8795	8776	99.78	16988	2652	2636	99.4	57733	21299	2.71	20513	1230	1228	99.84	5664	348	348	100	13976	6537	2.14
1055QC0014	13	200	104314	10704	10674	99.72	24114	3211	3188	99.28	74644	29670	2.52	82091	9384	9359	99.73	17800	2831	2810	99.26	59740	22351	2.67	22223	1320	1315	99.62	6314	380	378	99.47	14904	7319	2.04
1055QC0016	13	200	107132	10774	10745	99.73	24464	3280	3258	99.33	76667	30465	2.52	83878	9439	9416	99.76	17977	2878	2860	99.37	61141	22737	2.69	23254	1335	1329	99.55	6487	402	398	99	15526	7728	2.01
1055QC0017	13	200	106489	10814	10784	99.72	25377	3355	3333	99.34	75948	30541	2.49	83382	9499	9474	99.74	18715	2947	2929	99.39	60609	22773	2.66	23107	1315	1310	99.62	6662	408	404	99.02	15339	7768	1.97
1055QC0018	13	200	105893	10700	10678	99.79	24861	3336	3319	99.49	75650	30243	2.5	82616	9373	9352	99.78	18275	2902	2886	99.45	60174	22442	2.68	23277	1327	1326	99.92	6586	434	433	99.77	15476	7801	1.98
1055QC0020	13	200	107245	10894	10873	99.81	25197	3350	3335	99.55	76422	30823	2.48	83486	9513	9496	99.82	18380	2921	2909	99.59	60718	22768	2.67	23759	1381	1377	99.71	6817	429	426	99.3	15704	8055	1.95
1055QC0021	13	200	106571	10740	10712	99.74	25204	3214	3194	99.38	76024	30547	2.49	82709	9399	9377	99.77	18229	2803	2785	99.36	60245	22464	2.68	23862	1341	1335	99.55	6975	411	409	99.51	15779	8083	1.95
1055QC0022	13	200	105626	10648	10624	99.77	23922	3200	3183	99.47	75422	30204	2.5	82215	9301	9279	99.76	17534	2767	2751	99.42	59890	22325	2.68	23411	1347	1345	99.85	6388	433	432	99.77	15532	7879	1.97
1055QC0024	13	200	101974	10190	10155	99.66	23326	3043	3015	99.08	73203	28771	2.54	80031	8954	8922	99.64	17231	2688	2662	99.03	58517	21514	2.72	21943	1236	1233	99.76	6095	355	353	99.44	14686	7257	2.02
1055QC0025	13	200	104185	10687	10661	99.76	24099	3203	3184	99.41	74388	29797	2.5	81138	9370	9346	99.74	17652	2805	2787	99.36	59106	22032	2.68	23047	1317	1315	99.85	6447	398	397	99.75	15282	7765	1.97
1055QC0026	13	200	100532	10271	10254	99.83	23243	3081	3072	99.71	71952	28580	2.52	78532	8982	8972	99.89	17117	2699	2695	99.85	57261	21271	2.69	22000	1289	1282	99.46	6126	382	377	98.69	14691	7309	2.01
1055QC0028	13	200	100455	10195	10155	99.61	23399	3148	3128	99.36	71860	28595	2.51	78600	8976	8940	99.6	17240	2789	2771	99.35	57312	21288	2.69	21855	1219	1215	99.67	6159	359	357	99.44	14548	7307	1.99
1055QC0030	13	200	106752	10970	10946	99.78	25003	3319	3305	99.58	76153	30599	2.49	83804	9625	9603	99.77	18465	2925	2912	99.56	60912	22892	2.66	22948	1345	1343	99.85	6538	394	393	99.75	15241	7707	1.98
1055QC0003	14	200	100254	10250	10211	99.62	23144	3141	3115	99.17	71865	28389	2.53	79690	9037	9006	99.66	17227	2759	2739	99.28	58093	21597	2.69	20564	1213	1205	99.34	5917	382	376	98.43	13772	6792	2.03
1055QC0004	14	200	105064	10900	10827	99.33	24222	3331	3271	98.2	75473	29591	2.55	84315	9598	9530	99.29	18420	2937	2881	98.09	61269	23046	2.66	20749	1302	1297	99.62	5802	394	390	98.98	14204	6545	2.17
1055QC0005	14	200	104388	10705	10650	99.49	24350	3275	3249	99.21	74783	29605	2.53	82891	9431	9381	99.47	18110	2880	2856	99.17	60401	22490	2.69	21497	1274	1269	99.61	6240	395	393	99.49	14382	7115	2.02
1055QC0006	14	200	83504	8653	8615	99.56	18803	2553	2521	98.75	60703	22801	2.66	67911	7737	7703	99.56	14494	2306	2278	98.79	50016	17895	2.79	15593	916	912	99.56	4309	247	243	98.38	10687	4906	2.18
1055QC0007	14	200	90237	9172	9139	99.64	20506	2841	2813	99.01	65402	24835	2.63	73452	8190	8159	99.62	15716	2562	2536	98.99	53971	19481	2.77	16785	982	980	99.8	4790	279	277	99.28	11431	5354	2.14
1055QC0008	14	200	87027	9026	8995	99.66	19306	2673	2648	99.06	62941	24086	2.61	70264	8031	8001	99.63	14616	2386	2362	98.99	51553	18711	2.76	16763	995	994	99.9	4690	287	286	99.65	11388	5375	2.12
1055QC0009	14	200	88489	9166	9126	99.56	20672	2801	2768	98.82	63817	24672	2.59	71149	8168	8132	99.56	15654	2499	2469	98.8	52080	19069	2.73	17340	998	994	99.6	5018	302	299	99.01	11737	5603	2.09
1055QC0011	14	200	96317	9783	9733	99.49	21329	2896	2854	98.55	69341	26976	2.57	77150	8665	8620	99.48	16040	2574	2537	98.56	56377	20773	2.71	19167	1118	1113	99.55	5289	322	317	98.45	12964	6203	2.09
1055QC0012	14	200	101818	10954	10942	99.89	23837	3307	3301	99.82	72625	29193	2.49	81653	9678	9670	99.92	17962	2919	2914	99.83	58988	22665	2.6	20165	1276	1272	99.69	5875	388	387	99.74	13637	6528	2.09
1055QC0013	14	200	95623	9738	9717	99.78	21823	2917	2901	99.45	68957	26666	2.59	76154	8578	8559	99.78	16433	2591	2575	99.38	55691	20463	2.72	19469	1160	1158	99.83	5390	326	326	100	13266	6203	2.14
1055QC0014	14	200	100176	10357	10328	99.72	23129	3104	3082	99.29	71794	28382	2.53	79058	9105	9081	99.74	17126	2740	2720	99.27	57611	21447	2.69	21118	1252	1247	99.6	6003	364	362	99.45	14183	6935	2.05
1055QC0016	14	200	102907	10439	10414	99.76	23459	3159	3140	99.4	73738	29169	2.53	80773	9147	9127	99.78	17283	2770	2754	99.42	58926	21847	2.7	22134	1292	1287	99.61	6176	389	386	99.23	14812	7322	2.02
1055QC0017	14	200	102378	10522	10493	99.72	24402	3270	3249	99.36	73187	29191	2.51	80403	9256	9232	99.74	18060	2879	2862	99.41	58565	21838	2.68	21975	1266	1261	99.61	6342	391	387	98.98	14622	7353	1.99
1055QC0018	14	200	101746	10384	10364	99.81	23892	3236	3220	99.51	72780	28966	2.51	79656	9111	9092	99.79	17644	2825	2810	99.47	58041	21615	2.69	22090	1273	1272	99.92	6248	411	410	99.76	14739	7351	2.01
1055QC0020	14	200	103174	10580	10561	99.82	24236	3252	3239	99.6	73623	29551	2.49	80603	9263	9246	99.82	17759	2840	2828	99.58	58667	21936	2.67	22571	1317	1315	99.85	6477	412	411	99.76	14956	7615	1.96
1055QC0021	14	200	102270	10421	10395	99.75	24181	3110	3092	99.42	73053	29217	2.5	79700	9147	9127	99.78	17575	2716	2700	99.41	58072	21628	2.69	22570	1274	1268	99.53	6606	394	392	99.49	14981	7589	1.97
1055QC0022	14	200	101604	10364	10340	99.77	23067	3117	3100	99.45	72702	28902	2.52	79345	9073	9051	99.76	16975	2706	2690	99.41	57889	21456	2.7	22259	1291	1289	99.85	6092	411	410	99.76	14813	7446	1.99
1055QC0024	14	200	97794	9870	9836	99.66	22382	2943	2916	99.08	70277	27517	2.55	77021	8693	8662	99.64	16609	2610	2585	99.04	56330	20691	2.72	20773	1177	1174	99.75	5773	333	331	99.4	13947	6826	2.04
1055QC0025	14	200	100082	10372	10346	99.75	23158	3106	3087	99.39	71505	28577	2.5	78187	9108	9084	99.74	17025	2723	2705	99.34	56972	21215	2.69	21895	1264	1262	99.84	6133	383	382	99.74	14533	7362	1.97
1055QC0026	14	200	96451	9962	9945	99.83	22308	2975	2966	99.7	69078	27373	2.52	75557	8734	8724	99.89	16483	2611	2607	99.85	55110	20447	2.7	20894	1228	1221	99.43	5825	364	359	98.63	13968	6926	2.02
1055QC0028	14	200	96434	9871	9835	99.64	22449	3039	3020	99.37	69115	27319	2.53	75670	8709	8677	99.63	16621	2703	2686	99.37	55243	20427	2.7	20764	1162	1158	99.66	5828	336	334	99.4	13872	6892	2.01
1055QC0030	14	200	102516	10629	10605	99.77	24000	3222	3208	99.57	73279	29237	2.51	80686	9349	9327	99.76	17792	2847	2834	99.54	58755	21931	2.68	21830	1280	1278	99.84	6208	375	374	99.73	14524	7306	1.99
1055QC0003	15	200	96497	9963	9925	99.62	22286	3047	3021	99.15	69283	27214	2.55	76883	8803	8772	99.65	16619	2679	2659	99.25	56103	20780	2.7	19614	1160	1153	99.4	5667	368	362	98.37	13180	6434	2.05
1055QC0004	15	200	101329	10596	10524	99.32	23365	3246	3187	98.18	72860	28469	2.56	81503	9346	9279	99.28	17799	2867	2812	98.08	59281	22222	2.67	19826	1250	1245	99.6	5566	379	375	98.94	13579	6247	2.17
1055QC0005	15	200	100690	10395	10342	99.49	23474	3180	3156	99.25	72224	28466	2.54	80170	9180	9132	99.48	17507	2800	2778	99.21	58460	21710	2.69	20520	1215	1210	99.59	5967	380	378	99.47	13764	6756	2.04
1055QC0006	15	200	79707	8338	8301	99.56	17921	2465	2434	98.74	58032	21675	2.68	65031	7485	7452	99.56	13873	2240	2213	98.79	47963	17068	2.81	14676	853	849	99.53	4048	225	221	98.22	10069	4607	2.19
1055QC0007	15	200	86400	8890	8857	99.63	19635	2752	2724	98.98	62676	23724	2.64	70547	7968	7937	99.61	15104	2491	2465	98.96	51887	18660	2.78	15853	922	920	99.78	4531	261	259	99.23	10789	5064	2.13
1055QC0008	15	200	83228	8740	8709	99.65	18457	2596	2571	99.04	60330	22898	2.63	67411	7801	7771	99.62	14018	2322	2298	98.97	49546	17865	2.77	15817	939	938	99.89	4439	274	273	99.64	10784	5033	2.14
1055QC0009	15	200	84699	8843	8803	99.55	19775	2708	2675	98.78	61207	23492	2.61	68310	7901	7865	99.54	15020	2420	2390	98.76	50080	18230	2.75	16389	942	938	99.58	4755	288	285	98.96	11127	5262	2.11
1055QC0011	15	200	92466	9466	9420	99.51	20474	2799	2760	98.61	66656	25810	2.58	74262	8398	8357	99.51	15443	2494	2460	98.64	54338	19924	2.73	18204	1068	1063	99.53	5031	305	300	98.36	12318	5886	2.09
1055QC0012	15	200	97943	10607	10595	99.89	22885	3183	3177	99.81	69897	28046	2.49	78743	9394	9386	99.91	17285	2820	2815	99.82	56886	21857	2.6	19200	1213	1209	99.67	5600	363	362	99.72	13011	6189	2.1
1055QC0013	15	200	92125	9461	9443	99.81	21020	2836	2822	99.51	66528	25597	2.6	73542	8358	8342	99.81	15875	2526	2512	99.45	53833	19709	2.73	18583	1103	1101	99.82	5145	310	310	100	12695	5888	2.16
1055QC0014	15	200	96549	10064	10035	99.71	22299	3012	2990	99.27	69219	27330	2.53	76418	8871	8847	99.73	16554	2670	2650	99.25	55678	20740	2.68	20131	1193	1188	99.58	5745	342	340	99.42	13541	6590	2.05
1055QC0016	15	200	99058	10126	10102	99.76	22581	3069	3051	99.41	71090	27968	2.54	77969	8892	8873	99.79	16697	2698	2683	99.44	56974	20995	2.71	21089	1234	1229	99.59	5884	371	368	99.19	14116	6973	2.02
1055QC0017	15	200	98522	10249	10220	99.72	23491	3184	3163	99.34	70536	27986	2.52	77608	9034	9010	99.73	17460	2807	2790	99.39	56582	21026	2.69	20914	1215	1210	99.59	6031	377	373	98.94	13954	6960	2
1055QC0018	15	200	97772	10068	10048	99.8	22965	3131	3115	99.49	70048	27724	2.53	76781	8863	8844	99.79	17010	2749	2734	99.45	56008	20773	2.7	20991	1205	1204	99.92	5955	382	381	99.74	14040	6951	2.02
1055QC0020	15	200	99360	10247	10230	99.83	23301	3144	3132	99.62	71002	28358	2.5	77851	8998	8981	99.81	17119	2750	2738	99.56	56721	21130	2.68	21509	1249	1249	100	6182	394	394	100	14281	7228	1.98
1055QC0021	15	200	98354	10143	10118	99.75	23265	3016	2998	99.4	70413	27941	2.52	76830	8920	8900	99.78	16967	2637	2621	99.39	56086	20744	2.7	21524	1223	1218	99.59	6298	379	377	99.47	14327	7197	1.99
1055QC0022	15	200	97853	10096	10072	99.76	22171	3035	3018	99.44	70142	27711	2.53	76687	8860	8838	99.75	16393	2642	2626	99.39	56011	20676	2.71	21166	1236	1234	99.84	5778	393	392	99.75	14131	7035	2.01
1055QC0024	15	200	93885	9582	9548	99.65	21512	2864	2837	99.06	67537	26348	2.56	74178	8461	8430	99.63	16014	2543	2518	99.02	54279	19899	2.73	19707	1121	1118	99.73	5498	321	319	99.38	13258	6449	2.06
1055QC0025	15	200	96359	10072	10046	99.74	22274	3018	2999	99.37	68965	27394	2.52	75482	8862	8838	99.73	16454	2656	2638	99.32	55066	20416	2.7	20877	1210	1208	99.83	5820	362	361	99.72	13899	6978	1.99
1055QC0026	15	200	92704	9692	9677	99.85	21443	2890	2882	99.72	66466	26238	2.53	72811	8506	8498	99.91	15885	2541	2538	99.88	53139	19672	2.7	19893	1186	1179	99.41	5558	349	344	98.57	13327	6566	2.03
1055QC0028	15	200	92617	9575	9542	99.66	21554	2935	2917	99.39	66443	26174	2.54	72874	8469	8440	99.66	16009	2622	2606	99.39	53245	19629	2.71	19743	1106	1102	99.64	5545	313	311	99.36	13198	6545	2.02
1055QC0030	15	200	98516	10305	10283	99.79	23070	3113	3100	99.58	70485	28031	2.51	77665	9077	9056	99.77	17138	2755	2743	99.56	56582	21083	2.68	20851	1228	1227	99.92	5932	358	357	99.72	13903	6948	2
1055QC0003	16	200	92980	9682	9645	99.62	21479	2956	2931	99.15	66846	26134	2.56	74252	8568	8537	99.64	16060	2603	2583	99.23	54246	20006	2.71	18728	1114	1108	99.46	5419	353	348	98.58	12600	6128	2.06
1055QC0004	16	200	97866	10295	10225	99.32	22590	3139	3082	98.18	70430	27436	2.57	78866	9100	9035	99.29	17249	2780	2727	98.09	57403	21463	2.67	19000	1195	1190	99.58	5341	359	355	98.89	13027	5973	2.18
1055QC0005	16	200	97189	10121	10068	99.48	22658	3097	3073	99.23	69821	27368	2.55	77547	8946	8898	99.46	16937	2731	2709	99.19	56625	20922	2.71	19642	1175	1170	99.57	5721	366	364	99.45	13196	6446	2.05
1055QC0006	16	200	76200	8061	8026	99.57	17144	2379	2350	98.78	55526	20674	2.69	62356	7257	7226	99.57	13324	2165	2140	98.85	46007	16349	2.81	13844	804	800	99.5	3820	214	210	98.13	9519	4325	2.2
1055QC0007	16	200	82860	8634	8606	99.68	18853	2674	2651	99.14	60162	22698	2.65	67797	7762	7736	99.67	14534	2427	2406	99.13	49893	17904	2.79	15063	872	870	99.77	4319	247	245	99.19	10269	4794	2.14
1055QC0008	16	200	79707	8434	8406	99.67	17698	2511	2488	99.08	57847	21860	2.65	64723	7556	7528	99.63	13479	2252	2229	98.98	47617	17106	2.78	14984	878	878	100	4219	259	259	100	10230	4754	2.15
1055QC0009	16	200	81127	8593	8554	99.55	18983	2649	2617	98.79	58692	22435	2.62	65613	7700	7665	99.55	14461	2375	2346	98.78	48152	17461	2.76	15514	893	889	99.55	4522	274	271	98.91	10540	4974	2.12
1055QC0011	16	200	88915	9175	9131	99.52	19690	2719	2681	98.6	64155	24760	2.59	71568	8170	8131	99.52	14885	2433	2400	98.64	52425	19143	2.74	17347	1005	1000	99.5	4805	286	281	98.25	11730	5617	2.09
1055QC0012	16	200	94226	10255	10243	99.88	22012	3071	3065	99.8	67310	26916	2.5	75940	9102	9094	99.91	16660	2728	2723	99.82	54909	21031	2.61	18286	1153	1149	99.65	5352	343	342	99.71	12401	5885	2.11
1055QC0013	16	200	88781	9177	9160	99.81	20243	2748	2734	99.49	64252	24529	2.62	71024	8123	8107	99.8	15306	2445	2431	99.43	52095	18929	2.75	17757	1054	1053	99.91	4937	303	303	100	12157	5600	2.17
1055QC0014	16	200	93073	9787	9759	99.71	21546	2928	2907	99.28	66845	26228	2.55	73806	8649	8626	99.73	16006	2604	2585	99.27	53855	19951	2.7	19267	1138	1133	99.56	5540	324	322	99.38	12990	6277	2.07
1055QC0016	16	200	95526	9862	9839	99.77	21735	2984	2966	99.4	68636	26890	2.55	75355	8676	8658	99.79	16114	2629	2614	99.43	55111	20244	2.72	20171	1186	1181	99.58	5621	355	352	99.15	13525	6646	2.04
1055QC0017	16	200	94998	9992	9963	99.71	22681	3110	3089	99.32	68091	26907	2.53	75019	8809	8785	99.73	16919	2741	2724	99.38	54727	20292	2.7	19979	1183	1178	99.58	5762	369	365	98.92	13364	6615	2.02
1055QC0018	16	200	94303	9800	9781	99.81	22115	3045	3030	99.51	67661	26642	2.54	74278	8648	8630	99.79	16428	2679	2665	99.48	54238	20040	2.71	20025	1152	1151	99.91	5687	366	365	99.73	13423	6602	2.03
1055QC0020	16	200	95952	10015	9998	99.83	22526	3082	3070	99.61	68673	27279	2.52	75385	8812	8795	99.81	16625	2701	2689	99.56	54966	20419	2.69	20567	1203	1203	100	5901	381	381	100	13707	6860	2
1055QC0021	16	200	94721	9861	9836	99.75	22369	2926	2908	99.38	67935	26786	2.54	74150	8676	8656	99.77	16380	2565	2549	99.38	54210	19940	2.72	20571	1185	1180	99.58	5989	361	359	99.45	13725	6846	2
1055QC0022	16	200	94313	9838	9814	99.76	21380	2941	2924	99.42	67743	26570	2.55	74140	8657	8635	99.75	15873	2565	2549	99.38	54223	19917	2.72	20173	1181	1179	99.83	5507	376	375	99.73	13520	6653	2.03
1055QC0024	16	200	90374	9297	9266	99.67	20714	2761	2736	99.09	65109	25265	2.58	71539	8228	8199	99.65	15446	2456	2433	99.06	52411	19128	2.74	18835	1069	1067	99.81	5268	305	303	99.34	12698	6137	2.07
1055QC0025	16	200	92851	9785	9760	99.74	21466	2915	2896	99.35	66534	26317	2.53	72926	8634	8611	99.73	15896	2574	2556	99.3	53244	19682	2.71	19925	1151	1149	99.83	5570	341	340	99.71	13290	6635	2
1055QC0026	16	200	89217	9419	9405	99.85	20663	2820	2812	99.72	64039	25178	2.54	70215	8282	8275	99.92	15361	2485	2482	99.88	51292	18923	2.71	19002	1137	1130	99.38	5302	335	330	98.51	12747	6255	2.04
1055QC0028	16	200	89200	9293	9260	99.64	20778	2850	2832	99.37	64063	25137	2.55	70318	8229	8200	99.65	15462	2549	2533	99.37	51428	18890	2.72	18882	1064	1060	99.62	5316	301	299	99.34	12635	6247	2.02
1055QC0030	16	200	94860	10019	9998	99.79	22207	3010	2998	99.6	67938	26922	2.52	74946	8843	8823	99.77	16547	2673	2662	99.59	54626	20320	2.69	19914	1176	1175	99.91	5660	337	336	99.7	13312	6602	2.02
1055QC0003	17	200	89794	9433	9399	99.64	20760	2875	2852	99.2	64638	25156	2.57	71881	8365	8337	99.67	15558	2538	2520	99.29	52551	19330	2.72	17913	1068	1062	99.44	5202	337	332	98.52	12087	5826	2.07
1055QC0004	17	200	94642	10030	9962	99.32	21857	3056	3001	98.2	68198	26444	2.58	76374	8879	8816	99.29	16734	2713	2662	98.12	55654	20720	2.69	18268	1151	1146	99.57	5123	343	339	98.83	12544	5724	2.19
1055QC0005	17	200	93902	9864	9812	99.47	21871	3008	2984	99.2	67545	26357	2.56	75100	8733	8686	99.46	16401	2655	2633	99.17	54903	20197	2.72	18802	1131	1126	99.56	5470	353	351	99.43	12642	6160	2.05
1055QC0006	17	200	72819	7781	7747	99.56	16375	2297	2269	98.78	53124	19695	2.7	59758	7021	6991	99.57	12744	2096	2072	98.85	44129	15629	2.82	13061	760	756	99.47	3631	201	197	98.01	8995	4066	2.21
1055QC0007	17	200	79532	8367	8341	99.69	18131	2600	2577	99.12	57789	21743	2.66	65223	7549	7525	99.68	14018	2371	2350	99.11	48027	17196	2.79	14309	818	816	99.76	4113	229	227	99.13	9762	4547	2.15
1055QC0008	17	200	76424	8149	8123	99.68	16988	2429	2407	99.09	55539	20885	2.66	62230	7334	7308	99.65	12979	2190	2168	99	45832	16398	2.79	14194	815	815	100	4009	239	239	100	9707	4487	2.16
1055QC0009	17	200	77873	8315	8277	99.54	18264	2580	2549	98.8	56436	21437	2.63	63152	7472	7438	99.54	13961	2320	2292	98.79	46406	16746	2.77	14721	843	839	99.53	4303	260	257	98.85	10030	4691	2.14
1055QC0011	17	200	85623	8943	8899	99.51	18943	2641	2603	98.56	61872	23751	2.61	69094	7995	7956	99.51	14370	2373	2340	98.61	50672	18422	2.75	16529	948	943	99.47	4573	268	263	98.13	11200	5329	2.1
1055QC0012	17	200	90955	9946	9935	99.89	21263	2979	2974	99.83	65034	25921	2.51	73423	8845	8838	99.92	16106	2650	2646	99.85	53122	20301	2.62	17532	1101	1097	99.64	5157	329	328	99.7	11912	5620	2.12
1055QC0013	17	200	85690	8940	8923	99.81	19527	2677	2663	99.48	62109	23581	2.63	68734	7928	7912	99.8	14788	2386	2372	99.41	50462	18272	2.76	16956	1012	1011	99.9	4739	291	291	100	11647	5309	2.19
1055QC0014	17	200	89836	9526	9499	99.72	20788	2843	2823	99.3	64587	25249	2.56	71364	8428	8405	99.73	15477	2535	2516	99.25	52122	19242	2.71	18472	1098	1094	99.64	5311	308	307	99.68	12465	6007	2.08
1055QC0016	17	200	92266	9607	9584	99.76	20990	2909	2891	99.38	66407	25859	2.57	72981	8479	8461	99.79	15621	2570	2555	99.42	53443	19538	2.74	19285	1128	1123	99.56	5369	339	336	99.12	12964	6321	2.05
1055QC0017	17	200	91690	9736	9708	99.71	21903	3019	2999	99.34	65850	25840	2.55	72589	8602	8579	99.73	16371	2663	2647	99.4	53043	19546	2.71	19101	1134	1129	99.56	5532	356	352	98.88	12807	6294	2.03
1055QC0018	17	200	91101	9561	9542	99.8	21364	2968	2953	99.49	65434	25667	2.55	71945	8445	8427	99.79	15916	2611	2597	99.46	52562	19383	2.71	19156	1116	1115	99.91	5448	357	356	99.72	12872	6284	2.05
1055QC0020	17	200	92788	9746	9729	99.83	21808	2993	2981	99.6	66516	26272	2.53	73080	8596	8579	99.8	16111	2631	2619	99.54	53336	19744	2.7	19708	1150	1150	100	5697	362	362	100	13180	6528	2.02
1055QC0021	17	200	91569	9595	9570	99.74	21629	2843	2825	99.37	65751	25818	2.55	71866	8458	8438	99.76	15857	2496	2480	99.36	52586	19280	2.73	19703	1137	1132	99.56	5772	347	345	99.42	13165	6538	2.01
1055QC0022	17	200	91093	9578	9556	99.77	20633	2853	2838	99.47	65556	25537	2.57	71787	8441	8421	99.76	15368	2500	2486	99.44	52564	19223	2.73	19306	1137	1135	99.82	5265	353	352	99.72	12992	6314	2.06
1055QC0024	17	200	87187	9059	9030	99.68	20001	2698	2674	99.11	62936	24251	2.6	69186	8031	8004	99.66	14968	2404	2382	99.08	50778	18408	2.76	18001	1028	1026	99.81	5033	294	292	99.32	12158	5843	2.08
1055QC0025	17	200	89666	9511	9487	99.75	20682	2832	2814	99.36	64330	25336	2.54	70559	8406	8384	99.74	15342	2503	2486	99.32	51545	19014	2.71	19107	1105	1103	99.82	5340	329	328	99.7	12785	6322	2.02
1055QC0026	17	200	86031	9154	9141	99.86	19928	2743	2736	99.74	61807	24224	2.55	67872	8067	8061	99.93	14832	2420	2418	99.92	49603	18269	2.72	18159	1087	1080	99.36	5096	323	318	98.45	12204	5955	2.05
1055QC0028	17	200	85927	9023	8990	99.63	20031	2770	2752	99.35	61773	24154	2.56	67910	8005	7976	99.64	14955	2483	2467	99.36	49723	18187	2.73	18017	1018	1014	99.61	5076	287	285	99.3	12050	5967	2.02
1055QC0030	17	200	91382	9751	9730	99.78	21411	2926	2914	99.59	65529	25853	2.53	72312	8609	8589	99.77	15966	2593	2582	99.58	52767	19545	2.7	19070	1142	1141	99.91	5445	333	332	99.7	12762	6308	2.02
1055QC0003	18	200	86655	9140	9106	99.63	20036	2784	2761	99.17	62453	24202	2.58	69518	8124	8096	99.66	15047	2461	2443	99.27	50878	18640	2.73	17137	1016	1010	99.41	4989	323	318	98.45	11575	5562	2.08
1055QC0004	18	200	91658	9769	9706	99.36	21168	2973	2922	98.28	66131	25527	2.59	74141	8664	8606	99.33	16238	2640	2593	98.22	54077	20064	2.7	17517	1105	1100	99.55	4930	333	329	98.8	12054	5463	2.21
1055QC0005	18	200	90859	9606	9556	99.48	21164	2925	2903	99.25	65405	25454	2.57	72824	8515	8470	99.47	15896	2586	2566	99.23	53264	19560	2.72	18035	1091	1086	99.54	5268	339	337	99.41	12141	5894	2.06
1055QC0006	18	200	69782	7500	7467	99.56	15676	2212	2185	98.78	50942	18840	2.7	57376	6787	6758	99.57	12214	2023	2000	98.86	42386	14990	2.83	12406	713	709	99.44	3462	189	185	97.88	8556	3850	2.22
1055QC0007	18	200	76450	8083	8058	99.69	17430	2513	2491	99.12	55599	20851	2.67	62800	7303	7280	99.69	13491	2291	2271	99.13	46287	16513	2.8	13650	780	778	99.74	3939	222	220	99.1	9312	4338	2.15
1055QC0008	18	200	73433	7872	7849	99.71	16343	2352	2333	99.19	53438	19995	2.67	59937	7109	7086	99.68	12499	2126	2107	99.11	44184	15753	2.8	13496	763	763	100	3844	226	226	100	9254	4242	2.18
1055QC0009	18	200	74740	8044	8007	99.54	17498	2489	2459	98.79	54158	20582	2.63	60790	7244	7210	99.53	13404	2245	2217	98.75	44664	16126	2.77	13950	800	797	99.62	4094	244	242	99.18	9494	4456	2.13
1055QC0011	18	200	82551	8708	8668	99.54	18278	2564	2530	98.67	59735	22816	2.62	66742	7800	7763	99.53	13888	2307	2276	98.66	49012	17730	2.76	15809	908	905	99.67	4390	257	254	98.83	10723	5086	2.11
1055QC0012	18	200	87832	9656	9645	99.89	20507	2889	2884	99.83	62807	25025	2.51	71040	8614	8607	99.92	15586	2584	2580	99.85	51404	19636	2.62	16792	1042	1038	99.62	4921	305	304	99.67	11403	5389	2.12
1055QC0013	18	200	82752	8706	8689	99.8	18887	2613	2599	99.46	60053	22699	2.65	66530	7731	7715	99.79	14334	2330	2316	99.4	48892	17638	2.77	16222	975	974	99.9	4553	283	283	100	11161	5061	2.21
1055QC0014	18	200	86701	9256	9229	99.71	20060	2760	2740	99.28	62395	24306	2.57	68991	8204	8181	99.72	14940	2460	2441	99.23	50432	18559	2.72	17710	1052	1048	99.62	5120	300	299	99.67	11963	5747	2.08
1055QC0016	18	200	89114	9340	9319	99.78	20273	2823	2807	99.43	64207	24907	2.58	70662	8262	8245	99.79	15147	2504	2490	99.44	51795	18867	2.75	18452	1078	1074	99.63	5126	319	317	99.37	12412	6040	2.05
1055QC0017	18	200	88608	9500	9474	99.73	21129	2939	2920	99.35	63688	24920	2.56	70289	8400	8379	99.75	15828	2596	2581	99.42	51380	18909	2.72	18319	1100	1095	99.55	5301	343	339	98.83	12308	6011	2.05
1055QC0018	18	200	88050	9300	9282	99.81	20650	2892	2877	99.48	63273	24777	2.55	69724	8231	8214	99.79	15455	2551	2537	99.45	50951	18773	2.71	18326	1069	1068	99.91	5195	341	340	99.71	12322	6004	2.05
1055QC0020	18	200	89670	9492	9475	99.82	21030	2908	2896	99.59	64321	25349	2.54	70802	8391	8374	99.8	15582	2564	2552	99.53	51650	19152	2.7	18868	1101	1101	100	5448	344	344	100	12671	6197	2.04
1055QC0021	18	200	88627	9346	9321	99.73	20904	2769	2751	99.35	63731	24896	2.56	69701	8267	8247	99.76	15340	2441	2425	99.34	51067	18634	2.74	18926	1079	1074	99.54	5564	328	326	99.39	12664	6262	2.02
1055QC0022	18	200	88140	9310	9290	99.79	19969	2777	2764	99.53	63479	24661	2.57	69604	8219	8200	99.77	14884	2440	2427	99.47	50984	18620	2.74	18536	1091	1090	99.91	5085	337	337	100	12495	6041	2.07
1055QC0024	18	200	84090	8799	8772	99.69	19260	2612	2590	99.16	60779	23311	2.61	66909	7821	7796	99.68	14452	2334	2314	99.14	49154	17755	2.77	17181	978	976	99.8	4808	278	276	99.28	11625	5556	2.09
1055QC0025	18	200	86605	9226	9203	99.75	19946	2757	2740	99.38	62175	24430	2.55	68314	8176	8155	99.74	14821	2438	2422	99.34	49912	18402	2.71	18291	1050	1048	99.81	5125	319	318	99.69	12263	6028	2.03
1055QC0026	18	200	83052	8907	8894	99.85	19233	2666	2659	99.74	59726	23326	2.56	65685	7866	7860	99.92	14367	2363	2361	99.92	48035	17650	2.72	17367	1041	1034	99.33	4866	303	298	98.35	11691	5676	2.06
1055QC0028	18	200	82962	8793	8761	99.64	19302	2697	2679	99.33	59733	23229	2.57	65726	7819	7790	99.63	14462	2427	2411	99.34	48171	17555	2.74	17236	974	971	99.69	4840	270	268	99.26	11562	5674	2.04
1055QC0030	18	200	88190	9491	9471	99.79	20680	2855	2844	99.61	63313	24877	2.55	69900	8397	8378	99.77	15433	2533	2523	99.61	51060	18840	2.71	18290	1094	1093	99.91	5247	322	321	99.69	12253	6037	2.03
1055QC0003	19	200	83832	8940	8906	99.62	19381	2719	2696	99.15	60469	23363	2.59	67416	7966	7938	99.65	14597	2415	2397	99.25	49362	18054	2.73	16416	974	968	99.38	4784	304	299	98.36	11107	5309	2.09
1055QC0004	19	200	88719	9516	9455	99.36	20508	2896	2846	98.27	64066	24653	2.6	71861	8454	8398	99.34	15751	2578	2532	98.22	52473	19388	2.71	16858	1062	1057	99.53	4757	318	314	98.74	11593	5265	2.2
1055QC0005	19	200	87920	9350	9303	99.5	20457	2848	2827	99.26	63410	24510	2.59	70616	8305	8262	99.48	15385	2522	2503	99.25	51714	18902	2.74	17304	1045	1041	99.62	5072	326	324	99.39	11696	5608	2.09
1055QC0006	19	200	67013	7262	7230	99.56	15035	2140	2114	98.79	48939	18074	2.71	55267	6591	6563	99.58	11756	1964	1942	98.88	40830	14437	2.83	11746	671	667	99.4	3279	176	172	97.73	8109	3637	2.23
1055QC0007	19	200	73514	7837	7814	99.71	16784	2447	2427	99.18	53489	20025	2.67	60577	7096	7074	99.69	13025	2237	2218	99.15	44653	15924	2.8	12937	741	740	99.87	3759	210	209	99.52	8836	4101	2.15
1055QC0008	19	200	70569	7601	7580	99.72	15708	2268	2251	99.25	51417	19152	2.68	57749	6874	6853	99.69	12036	2049	2032	99.17	42625	15124	2.82	12820	727	727	100	3672	219	219	100	8792	4028	2.18
1055QC0009	19	200	71765	7791	7757	99.56	16812	2407	2379	98.84	52066	19699	2.64	58539	7041	7009	99.55	12921	2181	2154	98.76	43054	15485	2.78	13226	750	748	99.73	3891	226	225	99.56	9012	4214	2.14
1055QC0011	19	200	79496	8436	8396	99.53	17634	2481	2447	98.63	57566	21930	2.62	64441	7580	7543	99.51	13441	2245	2214	98.62	47339	17102	2.77	15055	856	853	99.65	4193	236	233	98.73	10227	4828	2.12
1055QC0012	19	200	84828	9374	9364	99.89	19832	2809	2805	99.86	60732	24096	2.52	68760	8373	8366	99.92	15099	2514	2510	99.84	49790	18970	2.62	16068	1001	998	99.7	4733	295	295	100	10942	5126	2.13
1055QC0013	19	200	80006	8487	8471	99.81	18266	2549	2536	99.49	58140	21866	2.66	64452	7557	7542	99.8	13887	2279	2266	99.43	47420	17032	2.78	15554	930	929	99.89	4379	270	270	100	10720	4834	2.22
1055QC0014	19	200	83828	9046	9019	99.7	19389	2705	2685	99.26	60402	23426	2.58	66875	8031	8008	99.71	14468	2413	2394	99.21	48934	17941	2.73	16953	1015	1011	99.61	4921	292	291	99.66	11468	5485	2.09
1055QC0016	19	200	86235	9103	9083	99.78	19659	2755	2740	99.46	62217	24018	2.59	68551	8059	8043	99.8	14713	2446	2433	99.47	50287	18264	2.75	17684	1044	1040	99.62	4946	309	307	99.35	11930	5754	2.07
1055QC0017	19	200	85792	9258	9233	99.73	20467	2864	2846	99.37	61733	24059	2.57	68179	8212	8192	99.76	15355	2538	2524	99.45	49884	18295	2.73	17613	1046	1041	99.52	5112	326	322	98.77	11849	5764	2.06
1055QC0018	19	200	85151	9049	9033	99.82	19989	2815	2802	99.54	61243	23908	2.56	67580	8023	8008	99.81	14990	2487	2475	99.52	49410	18170	2.72	17571	1026	1025	99.9	4999	328	327	99.7	11833	5738	2.06
1055QC0020	19	200	86880	9267	9252	99.84	20334	2834	2823	99.61	62393	24487	2.55	68735	8212	8197	99.82	15089	2506	2495	99.56	50190	18545	2.71	18145	1055	1055	100	5245	328	328	100	12203	5942	2.05
1055QC0021	19	200	85901	9132	9107	99.73	20238	2711	2693	99.34	61838	24063	2.57	67728	8090	8070	99.75	14889	2391	2375	99.33	49652	18076	2.75	18173	1042	1037	99.52	5349	320	318	99.38	12186	5987	2.04
1055QC0022	19	200	85317	9067	9048	99.79	19327	2707	2695	99.56	61543	23774	2.59	67527	8026	8008	99.78	14437	2388	2376	99.5	49537	17990	2.75	17790	1041	1040	99.9	4890	319	319	100	12006	5784	2.08
1055QC0024	19	200	81210	8581	8555	99.7	18560	2544	2523	99.17	58750	22460	2.62	64772	7643	7619	99.69	13958	2276	2257	99.17	47597	17175	2.77	16438	938	936	99.79	4602	268	266	99.25	11153	5285	2.11
1055QC0025	19	200	83766	8957	8936	99.77	19300	2679	2663	99.4	60204	23562	2.56	66188	7947	7928	99.76	14362	2369	2354	99.37	48410	17778	2.72	17578	1010	1008	99.8	4938	310	309	99.68	11794	5784	2.04
1055QC0026	19	200	80324	8688	8675	99.85	18589	2603	2596	99.73	57839	22485	2.57	63643	7687	7681	99.92	13912	2315	2313	99.91	46588	17055	2.73	16681	1001	994	99.3	4677	288	283	98.26	11251	5430	2.07
1055QC0028	19	200	80064	8565	8535	99.65	18579	2621	2604	99.35	57691	22373	2.58	63593	7623	7596	99.65	13956	2362	2347	99.36	46635	16958	2.75	16471	942	939	99.68	4623	259	257	99.23	11056	5415	2.04
1055QC0030	19	200	85292	9241	9222	99.79	20000	2770	2759	99.6	61283	24009	2.55	67720	8186	8168	99.78	14938	2459	2449	99.59	49510	18210	2.72	17572	1055	1054	99.91	5062	311	310	99.68	11773	5799	2.03
1055QC0003	20	200	81092	8712	8682	99.66	18763	2645	2626	99.28	58528	22564	2.59	65352	7775	7749	99.67	14159	2353	2337	99.32	47874	17478	2.74	15740	937	933	99.57	4604	292	289	98.97	10654	5086	2.09
1055QC0004	20	200	86019	9292	9234	99.38	19864	2828	2781	98.34	62181	23838	2.61	69806	8275	8222	99.36	15293	2522	2479	98.3	51014	18792	2.71	16213	1017	1012	99.51	4571	306	302	98.69	11167	5046	2.21
1055QC0005	20	200	85069	9112	9068	99.52	19769	2760	2741	99.31	61425	23644	2.6	68497	8119	8079	99.51	14901	2455	2438	99.31	50199	18298	2.74	16572	993	989	99.6	4868	305	303	99.34	11226	5346	2.1
1055QC0006	20	200	64364	7039	7008	99.56	14443	2071	2046	98.79	47050	17314	2.72	53204	6404	6376	99.56	11308	1906	1884	98.85	39347	13857	2.84	11160	635	632	99.53	3135	165	162	98.18	7703	3457	2.23
1055QC0007	20	200	70790	7581	7559	99.71	16139	2368	2349	99.2	51520	19270	2.67	58463	6882	6861	99.69	12550	2171	2153	99.17	43089	15374	2.8	12327	699	698	99.86	3589	197	196	99.49	8431	3896	2.16
1055QC0008	20	200	67810	7368	7348	99.73	15064	2195	2179	99.27	49421	18389	2.69	55635	6683	6663	99.7	11564	1990	1974	99.2	41068	14567	2.82	12175	685	685	100	3500	205	205	100	8353	3822	2.19
1055QC0009	20	200	68982	7540	7510	99.6	16150	2327	2302	98.93	50081	18901	2.65	56368	6833	6804	99.58	12423	2114	2089	98.82	41486	14882	2.79	12614	707	706	99.86	3727	213	213	100	8595	4019	2.14
1055QC0011	20	200	76782	8204	8165	99.52	17004	2414	2381	98.63	55647	21135	2.63	62413	7392	7356	99.51	12988	2187	2157	98.63	45867	16546	2.77	14369	812	809	99.63	4016	227	224	98.68	9780	4589	2.13
1055QC0012	20	200	82104	9111	9101	99.89	19180	2730	2726	99.85	58815	23289	2.53	66641	8145	8138	99.91	14621	2445	2441	99.84	48277	18364	2.63	15463	966	963	99.69	4559	285	285	100	10538	4925	2.14
1055QC0013	20	200	77399	8300	8284	99.81	17680	2495	2482	99.48	56282	21117	2.67	62505	7396	7381	99.8	13475	2233	2220	99.42	46010	16495	2.79	14894	904	903	99.89	4205	262	262	100	10272	4622	2.22
1055QC0014	20	200	81199	8820	8795	99.72	18789	2645	2627	99.32	58530	22669	2.58	64942	7855	7834	99.73	14059	2370	2353	99.28	47529	17413	2.73	16257	965	961	99.59	4730	275	274	99.64	11001	5256	2.09
1055QC0016	20	200	83559	8900	8882	99.8	19029	2693	2680	99.52	60317	23242	2.6	66544	7888	7873	99.81	14258	2395	2383	99.5	48815	17729	2.75	17015	1012	1009	99.7	4771	298	297	99.66	11502	5513	2.09
1055QC0017	20	200	83042	9007	8985	99.76	19845	2787	2772	99.46	59830	23212	2.58	66117	8008	7991	99.79	14914	2474	2463	99.56	48424	17693	2.74	16925	999	994	99.5	4931	313	309	98.72	11406	5519	2.07
1055QC0018	20	200	82510	8817	8801	99.82	19357	2745	2732	99.53	59432	23078	2.58	65604	7838	7823	99.81	14538	2430	2418	99.51	48014	17590	2.73	16906	979	978	99.9	4819	315	314	99.68	11418	5488	2.08
1055QC0020	20	200	84200	9035	9021	99.85	19686	2742	2732	99.64	60545	23655	2.56	66774	8014	8000	99.83	14625	2429	2419	99.59	48816	17958	2.72	17426	1021	1021	100	5061	313	313	100	11729	5697	2.06
1055QC0021	20	200	83265	8918	8895	99.74	19625	2645	2629	99.4	59949	23316	2.57	65774	7907	7888	99.76	14471	2336	2321	99.36	48212	17562	2.75	17491	1011	1007	99.6	5154	309	308	99.68	11737	5754	2.04
1055QC0022	20	200	82726	8861	8842	99.79	18747	2640	2628	99.55	59737	22989	2.6	65625	7856	7838	99.77	14030	2332	2320	99.49	48181	17444	2.76	17101	1005	1004	99.9	4717	308	308	100	11556	5545	2.08
1055QC0024	20	200	78600	8372	8347	99.7	17973	2467	2447	99.19	56931	21669	2.63	62851	7473	7449	99.68	13570	2216	2197	99.14	46219	16632	2.78	15749	899	898	99.89	4403	251	250	99.6	10712	5037	2.13
1055QC0025	20	200	81046	8724	8704	99.77	18696	2619	2604	99.43	58274	22772	2.56	64217	7756	7738	99.77	13942	2318	2304	99.4	46982	17235	2.73	16829	968	966	99.79	4754	301	300	99.67	11292	5537	2.04
1055QC0026	20	200	77655	8437	8425	99.86	17967	2529	2522	99.72	55942	21713	2.58	61672	7487	7481	99.92	13456	2254	2252	99.91	45143	16529	2.73	15983	950	944	99.37	4511	275	270	98.18	10799	5184	2.08
1055QC0028	20	200	77398	8352	8322	99.64	17912	2555	2538	99.33	55821	21577	2.59	61631	7457	7430	99.64	13486	2310	2295	99.35	45224	16407	2.76	15767	895	892	99.66	4426	245	243	99.18	10597	5170	2.05
1055QC0030	20	200	82494	8999	8980	99.79	19286	2693	2682	99.59	59319	23175	2.56	65606	7985	7967	99.77	14397	2393	2383	99.58	47977	17629	2.72	16888	1014	1013	99.9	4889	300	299	99.67	11342	5546	2.05
1055QC0003	1	300	199571	18815	18705	99.42	89748	9576	9531	99.53	137871	61700	2.23	116524	12285	12231	99.56	31010	4337	4303	99.22	83673	32851	2.55	83047	6530	6474	99.14	58738	5239	5228	99.79	54198	28849	1.88
1055QC0004	1	300	212963	20406	20245	99.21	99870	10701	10615	99.2	147595	65368	2.26	121952	12938	12836	99.21	32883	4581	4507	98.38	87461	34491	2.54	91011	7468	7409	99.21	66987	6120	6108	99.8	60134	30877	1.95
1055QC0005	1	300	215995	20463	20102	98.24	103124	10751	10693	99.46	148763	67232	2.21	120856	12743	12614	98.99	33191	4519	4473	98.98	86629	34227	2.53	95139	7720	7488	96.99	69933	6232	6220	99.81	62134	33005	1.88
1055QC0006	1	300	158040	14561	14479	99.44	61430	6381	6319	99.03	110860	47180	2.35	105947	11083	11023	99.46	28593	3950	3900	98.73	76534	29413	2.6	52093	3478	3456	99.37	32837	2431	2419	99.51	34326	17767	1.93
1055QC0007	1	300	175228	15895	15803	99.42	72804	7442	7380	99.17	122230	52998	2.31	111660	11536	11471	99.44	29823	4185	4130	98.69	80469	31191	2.58	63568	4359	4332	99.38	42981	3257	3250	99.79	41761	21807	1.92
1055QC0008	1	300	171387	15759	15673	99.45	71579	7348	7295	99.28	119001	52386	2.27	107683	11266	11206	99.47	28584	3966	3920	98.84	77689	29994	2.59	63704	4493	4467	99.42	42995	3382	3375	99.79	41312	22392	1.84
1055QC0009	1	300	178981	16473	16386	99.47	78067	7925	7873	99.34	124141	54840	2.26	110221	11602	11547	99.53	30673	4182	4138	98.95	79451	30770	2.58	68760	4871	4839	99.34	47394	3743	3735	99.79	44690	24070	1.86
1055QC0011	1	300	186279	17118	17015	99.4	78721	8033	7965	99.15	129147	57132	2.26	114040	11973	11895	99.35	29620	4086	4028	98.58	81889	32151	2.55	72239	5145	5120	99.51	49101	3947	3937	99.75	47258	24981	1.89
1055QC0012	1	300	207335	20510	20430	99.61	96166	10492	10473	99.82	141946	65389	2.17	121338	13359	13333	99.81	33553	4679	4664	99.68	86639	34699	2.5	85997	7151	7097	99.24	62613	5813	5809	99.93	55307	30690	1.8
1055QC0013	1	300	188699	17030	16967	99.63	83554	8219	8181	99.54	130151	58548	2.22	111790	11626	11589	99.68	30078	4063	4034	99.29	80399	31391	2.56	76909	5404	5378	99.52	53476	4156	4147	99.78	49752	27157	1.83
1055QC0014	1	300	198931	18571	18492	99.57	89081	9194	9153	99.55	136719	62212	2.2	116394	12460	12424	99.71	31458	4402	4374	99.36	83532	32862	2.54	82537	6111	6068	99.3	57623	4792	4779	99.73	53187	29350	1.81
1055QC0016	1	300	222407	20512	20403	99.47	109244	11147	11104	99.61	152669	69738	2.19	118379	12475	12429	99.63	31914	4467	4438	99.35	84917	33462	2.54	104028	8037	7974	99.22	77330	6680	6666	99.79	67752	36276	1.87
1055QC0017	1	300	214844	20278	20183	99.53	103941	10889	10841	99.56	147526	67318	2.19	117601	12585	12544	99.67	32692	4498	4468	99.33	84340	33261	2.54	97243	7693	7639	99.3	71249	6391	6373	99.72	63186	34057	1.86
1055QC0018	1	300	218975	20417	20332	99.58	107452	11109	11072	99.67	150253	68722	2.19	116795	12390	12355	99.72	32239	4436	4408	99.37	83767	33028	2.54	102180	8027	7977	99.38	75213	6673	6664	99.87	66486	35694	1.86
1055QC0020	1	300	218135	20154	20077	99.62	106156	10675	10638	99.65	149187	68948	2.16	117721	12648	12606	99.67	32442	4538	4509	99.36	84374	33347	2.53	100414	7506	7471	99.53	73714	6137	6129	99.87	64813	35601	1.82
1055QC0021	1	300	216689	19928	19839	99.55	105939	10473	10434	99.63	148695	67994	2.19	115845	12406	12371	99.72	31755	4301	4274	99.37	83203	32642	2.55	100844	7522	7468	99.28	74184	6172	6160	99.81	65492	35352	1.85
1055QC0022	1	300	218957	19994	19917	99.61	107260	10716	10687	99.73	149168	69789	2.14	115392	12155	12124	99.74	30934	4202	4180	99.48	82872	32520	2.55	103565	7839	7793	99.41	76326	6514	6507	99.89	66296	37269	1.78
1055QC0024	1	300	205225	18619	18534	99.54	96336	9536	9489	99.51	141774	63451	2.23	114123	11996	11942	99.55	30805	4199	4159	99.05	82083	32040	2.56	91102	6623	6592	99.53	65531	5337	5330	99.87	59691	31411	1.9
1055QC0025	1	300	220617	20822	20745	99.63	109817	11348	11309	99.66	151337	69280	2.18	115642	12480	12439	99.67	31626	4358	4327	99.29	83017	32625	2.54	104975	8342	8306	99.57	78191	6990	6982	99.89	68320	36655	1.86
1055QC0026	1	300	208893	19579	19509	99.64	101462	10459	10429	99.71	142630	66263	2.15	112771	12067	12035	99.73	30981	4268	4248	99.53	80973	31798	2.55	96122	7512	7474	99.49	70481	6191	6181	99.84	61657	34465	1.79
1055QC0028	1	300	211140	19404	19148	98.68	103783	10291	10248	99.58	144202	66938	2.15	113404	12057	11967	99.25	31543	4349	4316	99.24	81350	32054	2.54	97736	7347	7181	97.74	72240	5942	5932	99.83	62852	34884	1.8
1055QC0030	1	300	225492	21248	21154	99.56	112485	11537	11509	99.76	153789	71703	2.14	120319	12994	12953	99.68	33642	4679	4656	99.51	86310	34009	2.54	105173	8254	8201	99.36	78843	6858	6853	99.93	67479	37694	1.79
1055QC0003	2	300	199571	18815	18705	99.42	89748	9576	9531	99.53	137871	61700	2.23	116524	12285	12231	99.56	31010	4337	4303	99.22	83673	32851	2.55	83047	6530	6474	99.14	58738	5239	5228	99.79	54198	28849	1.88
1055QC0004	2	300	212963	20406	20245	99.21	99870	10701	10615	99.2	147595	65368	2.26	121952	12938	12836	99.21	32883	4581	4507	98.38	87461	34491	2.54	91011	7468	7409	99.21	66987	6120	6108	99.8	60134	30877	1.95
1055QC0005	2	300	215995	20463	20102	98.24	103124	10751	10693	99.46	148763	67232	2.21	120856	12743	12614	98.99	33191	4519	4473	98.98	86629	34227	2.53	95139	7720	7488	96.99	69933	6232	6220	99.81	62134	33005	1.88
1055QC0006	2	300	158040	14561	14479	99.44	61430	6381	6319	99.03	110860	47180	2.35	105947	11083	11023	99.46	28593	3950	3900	98.73	76534	29413	2.6	52093	3478	3456	99.37	32837	2431	2419	99.51	34326	17767	1.93
1055QC0007	2	300	175228	15895	15803	99.42	72804	7442	7380	99.17	122230	52998	2.31	111660	11536	11471	99.44	29823	4185	4130	98.69	80469	31191	2.58	63568	4359	4332	99.38	42981	3257	3250	99.79	41761	21807	1.92
1055QC0008	2	300	171387	15759	15673	99.45	71579	7348	7295	99.28	119001	52386	2.27	107683	11266	11206	99.47	28584	3966	3920	98.84	77689	29994	2.59	63704	4493	4467	99.42	42995	3382	3375	99.79	41312	22392	1.84
1055QC0009	2	300	178981	16473	16386	99.47	78067	7925	7873	99.34	124141	54840	2.26	110221	11602	11547	99.53	30673	4182	4138	98.95	79451	30770	2.58	68760	4871	4839	99.34	47394	3743	3735	99.79	44690	24070	1.86
1055QC0011	2	300	186279	17118	17015	99.4	78721	8033	7965	99.15	129147	57132	2.26	114040	11973	11895	99.35	29620	4086	4028	98.58	81889	32151	2.55	72239	5145	5120	99.51	49101	3947	3937	99.75	47258	24981	1.89
1055QC0012	2	300	207335	20510	20430	99.61	96166	10492	10473	99.82	141946	65389	2.17	121338	13359	13333	99.81	33553	4679	4664	99.68	86639	34699	2.5	85997	7151	7097	99.24	62613	5813	5809	99.93	55307	30690	1.8
1055QC0013	2	300	188699	17030	16967	99.63	83554	8219	8181	99.54	130151	58548	2.22	111790	11626	11589	99.68	30078	4063	4034	99.29	80399	31391	2.56	76909	5404	5378	99.52	53476	4156	4147	99.78	49752	27157	1.83
1055QC0014	2	300	198931	18571	18492	99.57	89081	9194	9153	99.55	136719	62212	2.2	116394	12460	12424	99.71	31458	4402	4374	99.36	83532	32862	2.54	82537	6111	6068	99.3	57623	4792	4779	99.73	53187	29350	1.81
1055QC0016	2	300	222407	20512	20403	99.47	109244	11147	11104	99.61	152669	69738	2.19	118379	12475	12429	99.63	31914	4467	4438	99.35	84917	33462	2.54	104028	8037	7974	99.22	77330	6680	6666	99.79	67752	36276	1.87
1055QC0017	2	300	214844	20278	20183	99.53	103941	10889	10841	99.56	147526	67318	2.19	117601	12585	12544	99.67	32692	4498	4468	99.33	84340	33261	2.54	97243	7693	7639	99.3	71249	6391	6373	99.72	63186	34057	1.86
1055QC0018	2	300	218975	20417	20332	99.58	107452	11109	11072	99.67	150253	68722	2.19	116795	12390	12355	99.72	32239	4436	4408	99.37	83767	33028	2.54	102180	8027	7977	99.38	75213	6673	6664	99.87	66486	35694	1.86
1055QC0020	2	300	218135	20154	20077	99.62	106156	10675	10638	99.65	149187	68948	2.16	117721	12648	12606	99.67	32442	4538	4509	99.36	84374	33347	2.53	100414	7506	7471	99.53	73714	6137	6129	99.87	64813	35601	1.82
1055QC0021	2	300	216689	19928	19839	99.55	105939	10473	10434	99.63	148695	67994	2.19	115845	12406	12371	99.72	31755	4301	4274	99.37	83203	32642	2.55	100844	7522	7468	99.28	74184	6172	6160	99.81	65492	35352	1.85
1055QC0022	2	300	218957	19994	19917	99.61	107260	10716	10687	99.73	149168	69789	2.14	115392	12155	12124	99.74	30934	4202	4180	99.48	82872	32520	2.55	103565	7839	7793	99.41	76326	6514	6507	99.89	66296	37269	1.78
1055QC0024	2	300	205225	18619	18534	99.54	96336	9536	9489	99.51	141774	63451	2.23	114123	11996	11942	99.55	30805	4199	4159	99.05	82083	32040	2.56	91102	6623	6592	99.53	65531	5337	5330	99.87	59691	31411	1.9
1055QC0025	2	300	220617	20822	20745	99.63	109817	11348	11309	99.66	151337	69280	2.18	115642	12480	12439	99.67	31626	4358	4327	99.29	83017	32625	2.54	104975	8342	8306	99.57	78191	6990	6982	99.89	68320	36655	1.86
1055QC0026	2	300	208893	19579	19509	99.64	101462	10459	10429	99.71	142630	66263	2.15	112771	12067	12035	99.73	30981	4268	4248	99.53	80973	31798	2.55	96122	7512	7474	99.49	70481	6191	6181	99.84	61657	34465	1.79
1055QC0028	2	300	211140	19404	19148	98.68	103783	10291	10248	99.58	144202	66938	2.15	113404	12057	11967	99.25	31543	4349	4316	99.24	81350	32054	2.54	97736	7347	7181	97.74	72240	5942	5932	99.83	62852	34884	1.8
1055QC0030	2	300	225492	21248	21154	99.56	112485	11537	11509	99.76	153789	71703	2.14	120319	12994	12953	99.68	33642	4679	4656	99.51	86310	34009	2.54	105173	8254	8201	99.36	78843	6858	6853	99.93	67479	37694	1.79
1055QC0003	3	300	179386	16444	16354	99.45	69563	7225	7180	99.38	123948	55438	2.24	114826	12070	12019	99.58	29312	4125	4091	99.18	82462	32364	2.55	64560	4374	4335	99.11	40251	3100	3089	99.65	41486	23074	1.8
1055QC0004	3	300	189428	17579	17441	99.21	76335	7897	7811	98.91	131261	58167	2.26	120159	12735	12635	99.21	31090	4380	4306	98.31	86212	33947	2.54	69269	4844	4806	99.22	45245	3517	3505	99.66	45049	24220	1.86
1055QC0005	3	300	191821	17603	17353	98.58	78950	8002	7944	99.28	132058	59763	2.21	118965	12519	12400	99.05	31300	4305	4259	98.93	85301	33664	2.53	72856	5084	4953	97.42	47650	3697	3685	99.68	46757	26099	1.79
1055QC0006	3	300	146391	13372	13294	99.42	49781	5196	5134	98.81	102945	43446	2.37	104211	10876	10817	99.46	26857	3744	3694	98.66	75340	28871	2.61	42180	2496	2477	99.24	22924	1452	1440	99.17	27605	14575	1.89
1055QC0007	3	300	160773	14451	14367	99.42	58349	6006	5944	98.97	112272	48501	2.31	109970	11363	11299	99.44	28133	4013	3958	98.63	79303	30667	2.59	50803	3088	3068	99.35	30216	1993	1986	99.65	32969	17834	1.85
1055QC0008	3	300	157189	14213	14135	99.45	57381	5810	5757	99.09	109289	47900	2.28	105931	11063	11006	99.48	26832	3766	3720	98.78	76479	29452	2.6	51258	3150	3129	99.33	30549	2044	2037	99.66	32810	18448	1.78
1055QC0009	3	300	162778	14695	14617	99.47	61864	6156	6104	99.16	112933	49845	2.27	108311	11352	11298	99.52	28763	3933	3889	98.88	78070	30241	2.58	54467	3343	3319	99.28	33101	2223	2215	99.64	34863	19604	1.78
1055QC0011	3	300	169808	15316	15223	99.39	62250	6241	6173	98.91	117706	52102	2.26	112401	11783	11710	99.38	27981	3901	3843	98.51	80755	31646	2.55	57407	3533	3513	99.43	34269	2340	2330	99.57	36951	20456	1.81
1055QC0012	3	300	182281	17513	17458	99.69	71112	7520	7501	99.75	124905	57376	2.18	119441	13151	13126	99.81	31656	4472	4457	99.66	85305	34136	2.5	62840	4362	4332	99.31	39456	3048	3044	99.87	39600	23240	1.7
1055QC0013	3	300	172033	15288	15231	99.63	66888	6482	6445	99.43	118796	53237	2.23	110108	11433	11396	99.68	28396	3870	3841	99.25	79265	30843	2.57	61925	3855	3835	99.48	38492	2612	2604	99.69	39531	22394	1.77
1055QC0014	3	300	179223	16355	16292	99.61	69373	6994	6953	99.41	123081	56142	2.19	114631	12248	12212	99.71	29695	4190	4162	99.33	82285	32346	2.54	64592	4107	4080	99.34	39678	2804	2791	99.54	40796	23796	1.71
1055QC0016	3	300	195951	17448	17367	99.54	82788	8111	8068	99.47	134447	61504	2.19	116372	12234	12190	99.64	29907	4228	4199	99.31	83518	32854	2.54	79579	5214	5177	99.29	52881	3883	3869	99.64	50929	28650	1.78
1055QC0017	3	300	189282	17243	17168	99.57	78379	7874	7826	99.39	129845	59437	2.18	115756	12328	12288	99.68	30847	4242	4212	99.29	83074	32682	2.54	73526	4915	4880	99.29	47532	3632	3614	99.5	46771	26755	1.75
1055QC0018	3	300	193712	17541	17478	99.64	82189	8255	8218	99.55	132670	61042	2.17	114881	12175	12140	99.71	30325	4221	4193	99.34	82433	32448	2.54	78831	5366	5338	99.48	51864	4034	4025	99.78	50237	28594	1.76
1055QC0020	3	300	194089	17481	17416	99.63	82110	8014	7977	99.54	132747	61342	2.16	115842	12443	12404	99.69	30563	4336	4307	99.33	83088	32754	2.54	78247	5038	5012	99.48	51547	3678	3670	99.78	49659	28588	1.74
1055QC0021	3	300	193020	17226	17151	99.56	82270	7785	7746	99.5	132232	60788	2.18	114087	12206	12172	99.72	29997	4102	4075	99.34	81974	32113	2.55	78933	5020	4979	99.18	52273	3683	3671	99.67	50258	28675	1.75
1055QC0022	3	300	195445	17356	17295	99.65	83748	8094	8065	99.64	132832	62613	2.12	113571	11975	11944	99.74	29113	4022	4000	99.45	81584	31987	2.55	81874	5381	5351	99.44	54635	4072	4065	99.83	51248	30626	1.67
1055QC0024	3	300	184278	16359	16284	99.54	75389	7286	7239	99.35	127152	57126	2.23	112387	11793	11739	99.54	29069	3996	3956	99	80878	31509	2.57	71891	4566	4545	99.54	46320	3290	3283	99.79	46274	25617	1.81
1055QC0025	3	300	194381	17797	17735	99.65	83581	8338	8299	99.53	133252	61129	2.18	113804	12302	12261	99.67	29788	4180	4149	99.26	81749	32055	2.55	80577	5495	5474	99.62	53793	4158	4150	99.81	51503	29074	1.77
1055QC0026	3	300	185178	16786	16732	99.68	77747	7682	7652	99.61	126279	58899	2.14	110901	11832	11802	99.75	29111	4035	4015	99.5	79685	31216	2.55	74277	4954	4930	99.52	48636	3647	3637	99.73	46594	27683	1.68
1055QC0028	3	300	187338	16767	16586	98.92	79981	7729	7686	99.44	127834	59504	2.15	111460	11837	11754	99.3	29599	4136	4103	99.2	80001	31459	2.54	75878	4930	4832	98.01	50382	3593	3583	99.72	47833	28045	1.71
1055QC0030	3	300	198505	18037	17966	99.61	85498	8349	8321	99.66	135046	63459	2.13	118345	12770	12731	99.69	31668	4457	4434	99.48	84907	33438	2.54	80160	5267	5235	99.39	53830	3892	3887	99.87	50139	30021	1.67
1055QC0003	4	300	159332	14543	14469	99.49	49509	5340	5295	99.16	110964	48368	2.29	112887	11841	11792	99.59	27373	3898	3864	99.13	81124	31763	2.55	46445	2702	2677	99.07	22136	1442	1431	99.24	29840	16605	1.8
1055QC0004	4	300	165757	15432	15311	99.22	52664	5767	5681	98.51	116019	49738	2.33	117975	12529	12431	99.22	28906	4176	4102	98.23	84723	33252	2.55	47782	2903	2880	99.21	23758	1591	1579	99.25	31296	16486	1.9
1055QC0005	4	300	167183	15309	15140	98.9	54312	5789	5731	99	116321	50862	2.29	116720	12276	12166	99.1	29055	4071	4025	98.87	83789	32931	2.54	50463	3033	2974	98.05	25257	1718	1706	99.3	32532	17931	1.81
1055QC0006	4	300	135185	12507	12434	99.42	38575	4336	4274	98.57	95792	39393	2.43	102231	10679	10620	99.45	24877	3547	3497	98.59	73978	28253	2.62	32954	1828	1814	99.23	13698	789	777	98.48	21814	11140	1.96
1055QC0007	4	300	145615	13285	13206	99.41	43191	4845	4783	98.72	102541	43074	2.38	108005	11155	11092	99.44	26168	3806	3751	98.55	77976	30029	2.6	37610	2130	2114	99.25	17023	1039	1032	99.33	24565	13045	1.88
1055QC0008	4	300	141642	12970	12898	99.44	41834	4573	4520	98.84	99493	42149	2.36	103939	10849	10792	99.47	24840	3552	3506	98.7	75111	28828	2.61	37703	2121	2106	99.29	16994	1021	1014	99.31	24382	13321	1.83
1055QC0009	4	300	145780	13349	13281	99.49	44866	4820	4768	98.92	102218	43562	2.35	106247	11157	11103	99.52	26699	3738	3694	98.82	76668	29579	2.59	39533	2192	2178	99.36	18167	1082	1074	99.26	25550	13983	1.83
1055QC0011	4	300	153011	13889	13802	99.37	45453	4820	4752	98.59	107021	45990	2.33	110576	11564	11491	99.37	26156	3682	3624	98.42	79528	31048	2.56	42435	2325	2311	99.4	19297	1138	1128	99.12	27493	14942	1.84
1055QC0012	4	300	161354	15592	15554	99.76	50185	5616	5597	99.66	112070	49284	2.27	117372	12946	12922	99.81	29587	4268	4253	99.65	83918	33454	2.51	43982	2646	2632	99.47	20598	1348	1344	99.7	28152	15830	1.78
1055QC0013	4	300	152999	13723	13675	99.65	47854	4926	4889	99.25	106914	46085	2.32	108180	11228	11193	99.69	26468	3667	3638	99.21	77949	30231	2.58	44819	2495	2482	99.48	21386	1259	1251	99.36	28965	15854	1.83
1055QC0014	4	300	159470	14623	14566	99.61	49620	5268	5227	99.22	110765	48705	2.27	112650	12011	11976	99.71	27714	3954	3926	99.29	80946	31704	2.55	46820	2612	2590	99.16	21906	1314	1301	99.01	29819	17001	1.75
1055QC0016	4	300	168988	15094	15025	99.54	55825	5769	5726	99.25	117164	51824	2.26	114315	12003	11962	99.66	27850	4000	3971	99.28	82129	32186	2.55	54673	3091	3063	99.09	27975	1769	1755	99.21	35035	19638	1.78
1055QC0017	4	300	164995	15033	14968	99.57	54092	5674	5626	99.15	114354	50641	2.26	113630	12105	12067	99.69	28721	4021	3991	99.25	81633	31997	2.55	51365	2928	2901	99.08	25371	1653	1635	98.91	32721	18644	1.76
1055QC0018	4	300	167628	15139	15089	99.67	56105	5866	5829	99.37	115933	51695	2.24	112780	11972	11937	99.71	28224	4018	3990	99.3	80993	31787	2.55	54848	3167	3152	99.53	27881	1848	1839	99.51	34940	19908	1.76
1055QC0020	4	300	168085	15279	15225	99.65	56106	5823	5786	99.36	116059	52026	2.23	113673	12208	12170	99.69	28394	4102	4073	99.29	81579	32094	2.54	54412	3071	3055	99.48	27712	1721	1713	99.54	34480	19932	1.73
1055QC0021	4	300	166874	15029	14965	99.57	56124	5599	5560	99.3	115627	51247	2.26	111964	11976	11942	99.72	27874	3872	3845	99.3	80524	31440	2.56	54910	3053	3023	99.02	28250	1727	1715	99.31	35103	19807	1.77
1055QC0022	4	300	167815	15012	14964	99.68	56118	5763	5734	99.5	115623	52192	2.22	111485	11776	11746	99.75	27027	3824	3802	99.42	80173	31312	2.56	56330	3236	3218	99.44	29091	1939	1932	99.64	35450	20880	1.7
1055QC0024	4	300	161395	14432	14367	99.55	52506	5369	5322	99.12	112394	49001	2.29	110229	11581	11527	99.53	26911	3784	3744	98.94	79390	30839	2.57	51166	2851	2840	99.61	25595	1585	1578	99.56	33004	18162	1.82
1055QC0025	4	300	167273	15354	15299	99.64	56473	5902	5863	99.34	115840	51433	2.25	111657	12079	12038	99.66	27641	3957	3926	99.22	80315	31342	2.56	55616	3275	3261	99.57	28832	1945	1937	99.59	35525	20091	1.77
1055QC0026	4	300	160738	14673	14623	99.66	53307	5573	5543	99.46	111085	49653	2.24	108789	11641	11611	99.74	26999	3844	3824	99.48	78293	30496	2.57	51949	3032	3012	99.34	26308	1729	1719	99.42	32792	19157	1.71
1055QC0028	4	300	161772	14567	14434	99.09	54415	5577	5534	99.23	111802	49970	2.24	109240	11608	11533	99.35	27379	3915	3882	99.16	78502	30738	2.55	52532	2959	2901	98.04	27036	1662	1652	99.4	33300	19232	1.73
1055QC0030	4	300	170216	15649	15595	99.65	57209	5978	5950	99.53	117582	52634	2.23	116065	12519	12482	99.7	29388	4208	4185	99.45	83369	32696	2.55	54151	3130	3113	99.46	27821	1770	1765	99.72	34213	19938	1.72
1055QC0003	5	300	149420	13762	13695	99.51	39597	4566	4521	99.01	104704	44716	2.34	111191	11664	11616	99.59	25677	3722	3688	99.09	79977	31214	2.56	38229	2098	2079	99.09	13920	844	833	98.7	24727	13502	1.83
1055QC0004	5	300	154593	14485	14374	99.23	41500	4830	4744	98.22	108889	45704	2.38	116295	12334	12240	99.24	27226	3985	3911	98.14	83544	32751	2.55	38298	2151	2134	99.21	14274	845	833	98.58	25345	12953	1.96
1055QC0005	5	300	155363	14284	14151	99.07	42492	4800	4742	98.79	108755	46608	2.33	114882	12067	11966	99.16	27217	3871	3825	98.81	82531	32351	2.55	40481	2217	2185	98.56	15275	929	917	98.71	26224	14257	1.84
1055QC0006	5	300	129404	12061	11990	99.41	32794	3892	3830	98.41	92081	37323	2.47	100567	10491	10432	99.44	23213	3359	3309	98.51	72839	27728	2.63	28837	1570	1558	99.24	9581	533	521	97.75	19242	9595	2.01
1055QC0007	5	300	137831	12674	12601	99.42	35407	4240	4178	98.54	97596	40235	2.43	106284	10963	10901	99.43	24447	3615	3560	98.48	76790	29494	2.6	31547	1711	1700	99.36	10960	625	618	98.88	20806	10741	1.94
1055QC0008	5	300	133949	12390	12321	99.44	34141	3996	3943	98.67	94767	39182	2.42	102300	10672	10615	99.47	23201	3375	3329	98.64	73979	28321	2.61	31649	1718	1706	99.3	10940	621	614	98.87	20788	10861	1.91
1055QC0009	5	300	137339	12719	12654	99.49	36425	4193	4141	98.76	96906	40433	2.4	104445	10953	10899	99.51	24897	3534	3490	98.75	75393	29052	2.6	32894	1766	1755	99.38	11528	659	651	98.79	21513	11381	1.89
1055QC0011	5	300	144498	13250	13164	99.35	36940	4182	4114	98.37	101574	42924	2.37	109005	11407	11334	99.36	24585	3525	3467	98.35	78444	30561	2.57	35493	1843	1830	99.29	12355	657	647	98.48	23130	12363	1.87
1055QC0012	5	300	152138	14844	14809	99.76	40969	4871	4852	99.61	106438	45700	2.33	115552	12769	12745	99.81	27767	4091	4076	99.63	82681	32871	2.52	36586	2075	2064	99.47	13202	780	776	99.49	23757	12829	1.85
1055QC0013	5	300	142910	12985	12939	99.65	37765	4190	4153	99.12	100685	42225	2.38	106445	11043	11009	99.69	24733	3483	3454	99.17	76752	29693	2.58	36465	1942	1930	99.38	13032	707	699	98.87	23933	12532	1.91
1055QC0014	5	300	149827	13879	13828	99.63	39977	4529	4489	99.12	104890	44937	2.33	110941	11808	11775	99.72	26005	3753	3725	99.25	79793	31148	2.56	38886	2071	2053	99.13	13972	776	764	98.45	25097	13789	1.82
1055QC0016	5	300	155867	14085	14024	99.57	42704	4768	4725	99.1	108833	47034	2.31	112591	11820	11781	99.67	26126	3819	3790	99.24	80982	31609	2.56	43276	2265	2243	99.03	16578	949	935	98.52	27851	15425	1.81
1055QC0017	5	300	153599	14116	14058	99.59	42696	4763	4716	99.01	107162	46437	2.31	111837	11939	11901	99.68	26928	3855	3825	99.22	80417	31420	2.56	41762	2177	2157	99.08	15768	908	891	98.13	26745	15017	1.78
1055QC0018	5	300	154650	14082	14035	99.67	43127	4812	4775	99.23	107769	46881	2.3	111070	11792	11757	99.7	26514	3838	3810	99.27	79850	31220	2.56	43580	2290	2278	99.48	16613	974	965	99.08	27919	15661	1.78
1055QC0020	5	300	155355	14300	14250	99.65	43376	4848	4811	99.24	108137	47218	2.29	111958	12018	11981	99.69	26679	3913	3884	99.26	80419	31539	2.55	43397	2282	2269	99.43	16697	935	927	99.14	27718	15679	1.77
1055QC0021	5	300	153805	14087	14032	99.61	43055	4666	4627	99.16	107347	46458	2.31	110237	11815	11781	99.71	26147	3711	3684	99.27	79363	30874	2.57	43568	2272	2251	99.08	16908	955	943	98.74	27984	15584	1.8
1055QC0022	5	300	153772	13883	13841	99.7	42075	4640	4611	99.38	107122	46650	2.3	109767	11586	11556	99.74	25309	3634	3612	99.39	79037	30730	2.57	44005	2297	2285	99.48	16766	1006	999	99.3	28085	15920	1.76
1055QC0024	5	300	149590	13543	13480	99.53	40701	4482	4435	98.95	104853	44737	2.34	108528	11403	11349	99.53	25210	3606	3566	98.89	78243	30285	2.58	41062	2140	2131	99.58	15491	876	869	99.2	26610	14452	1.84
1055QC0025	5	300	153720	14195	14143	99.63	42920	4746	4707	99.18	107145	46575	2.3	109872	11874	11834	99.66	25856	3753	3722	99.17	79081	30791	2.57	43848	2321	2309	99.48	17064	993	985	99.19	28064	15784	1.78
1055QC0026	5	300	148135	13668	13624	99.68	40704	4574	4544	99.34	103457	44678	2.32	107055	11453	11424	99.75	25265	3657	3637	99.45	77123	29932	2.58	41080	2215	2200	99.32	15439	917	907	98.91	26334	14746	1.79
1055QC0028	5	300	148995	13573	13476	99.29	41638	4619	4576	99.07	103914	45081	2.31	107463	11420	11354	99.42	25602	3736	3703	99.12	77276	30187	2.56	41532	2153	2122	98.56	16036	883	873	98.87	26638	14894	1.79
1055QC0030	5	300	156954	14577	14530	99.68	43947	4913	4885	99.43	109520	47434	2.31	114175	12281	12244	99.7	27498	3970	3947	99.42	82065	32110	2.56	42779	2296	2286	99.56	16449	943	938	99.47	27455	15324	1.79
1055QC0003	6	300	145035	13394	13331	99.53	35212	4202	4157	98.93	101958	43077	2.37	109866	11509	11461	99.58	24352	3567	3533	99.05	79089	30777	2.57	35169	1885	1870	99.2	10860	635	624	98.27	22869	12300	1.86
1055QC0004	6	300	149687	14118	14011	99.24	36594	4467	4381	98.07	105717	43970	2.4	114839	12168	12075	99.24	25770	3820	3746	98.06	82548	32291	2.56	34848	1950	1936	99.28	10824	647	635	98.15	23169	11679	1.98
1055QC0005	6	300	150224	13893	13779	99.18	37353	4428	4370	98.69	105456	44768	2.36	113438	11911	11820	99.24	25773	3725	3679	98.77	81536	31902	2.56	36786	1982	1959	98.84	11580	703	691	98.29	23920	12866	1.86
1055QC0006	6	300	126440	11822	11752	99.41	29830	3654	3592	98.3	90106	36334	2.48	99175	10334	10276	99.44	21821	3203	3153	98.44	71868	27307	2.63	27265	1488	1476	99.19	8009	451	439	97.34	18238	9027	2.02
1055QC0007	6	300	134344	12409	12337	99.42	31920	3976	3914	98.44	95307	39037	2.44	104921	10803	10741	99.43	23084	3455	3400	98.41	75817	29104	2.61	29423	1606	1596	99.38	8836	521	514	98.66	19490	9933	1.96
1055QC0008	6	300	130321	12117	12051	99.46	30513	3726	3673	98.58	92412	37909	2.44	100858	10518	10461	99.46	21759	3221	3175	98.57	72979	27879	2.62	29463	1599	1590	99.44	8754	505	498	98.61	19433	10030	1.94
1055QC0009	6	300	133498	12408	12346	99.5	32584	3885	3833	98.66	94441	39057	2.42	102930	10780	10727	99.51	23382	3362	3318	98.69	74374	28556	2.6	30568	1628	1619	99.45	9202	523	515	98.47	20067	10501	1.91
1055QC0011	6	300	140588	12984	12901	99.36	33030	3919	3851	98.26	99054	41534	2.38	107652	11281	11210	99.37	23232	3401	3343	98.29	77529	30123	2.57	32936	1703	1691	99.3	9798	518	508	98.07	21525	11411	1.89
1055QC0012	6	300	147795	14501	14470	99.79	36626	4532	4513	99.58	103684	44111	2.35	113974	12595	12572	99.82	26189	3918	3903	99.62	81583	32391	2.52	33821	1906	1898	99.58	10437	614	610	99.35	22101	11720	1.89
1055QC0013	6	300	138611	12693	12648	99.65	33466	3899	3862	99.05	97975	40636	2.41	105056	10900	10866	99.69	23344	3340	3311	99.13	75828	29228	2.59	33555	1793	1782	99.39	10122	559	551	98.57	22147	11408	1.94
1055QC0014	6	300	145390	13538	13488	99.63	35540	4189	4149	99.05	102070	43320	2.36	109497	11648	11615	99.72	24561	3593	3565	99.22	78791	30706	2.57	35893	1890	1873	99.1	10979	596	584	97.99	23279	12614	1.85
1055QC0016	6	300	150130	13675	13618	99.58	36967	4362	4319	99.01	105181	44949	2.34	111169	11676	11637	99.67	24704	3675	3646	99.21	80002	31167	2.57	38961	1999	1981	99.1	12263	687	673	97.96	25179	13782	1.83
1055QC0017	6	300	148481	13754	13697	99.59	37578	4402	4355	98.93	103912	44569	2.33	110460	11800	11762	99.68	25551	3716	3686	99.19	79470	30990	2.56	38021	1954	1935	99.03	12027	686	669	97.52	24442	13579	1.8
1055QC0018	6	300	148975	13654	13610	99.68	37452	4387	4350	99.16	104169	44806	2.32	109657	11636	11602	99.71	25101	3683	3655	99.24	78889	30768	2.56	39318	2018	2008	99.5	12351	704	695	98.72	25280	14038	1.8
1055QC0020	6	300	149813	13902	13854	99.65	37834	4452	4415	99.17	104675	45138	2.32	110540	11858	11822	99.7	25261	3754	3725	99.23	79467	31073	2.56	39273	2044	2032	99.41	12573	698	690	98.85	25208	14065	1.79
1055QC0021	6	300	148244	13708	13656	99.62	37494	4290	4251	99.09	103811	44433	2.34	108818	11672	11638	99.71	24728	3568	3541	99.24	78361	30457	2.57	39426	2036	2018	99.12	12766	722	710	98.34	25450	13976	1.82
1055QC0022	6	300	147922	13455	13415	99.7	36225	4214	4185	99.31	103510	44412	2.33	108398	11438	11408	99.74	23940	3486	3464	99.37	78113	30285	2.58	39524	2017	2007	99.5	12285	728	721	99.04	25397	14127	1.8
1055QC0024	6	300	144178	13132	13071	99.54	35289	4073	4026	98.85	101379	42799	2.37	107095	11236	11184	99.54	23777	3441	3401	98.84	77275	29820	2.59	37083	1896	1887	99.53	11512	632	625	98.89	24104	12979	1.86
1055QC0025	6	300	147771	13740	13689	99.63	36971	4292	4253	99.09	103377	44394	2.33	108460	11728	11688	99.66	24444	3607	3576	99.14	78128	30332	2.58	39311	2012	2001	99.45	12527	685	677	98.83	25249	14062	1.8
1055QC0026	6	300	142700	13229	13189	99.7	35269	4139	4109	99.28	100088	42612	2.35	105566	11285	11258	99.76	23776	3491	3471	99.43	76111	29455	2.58	37134	1944	1931	99.33	11493	648	638	98.46	23977	13157	1.82
1055QC0028	6	300	143404	13146	13067	99.4	36047	4210	4167	98.98	100401	43003	2.33	105970	11245	11185	99.47	24109	3567	3534	99.07	76275	29695	2.57	37434	1901	1882	99	11938	643	633	98.44	24126	13308	1.81
1055QC0030	6	300	151109	14155	14108	99.67	38102	4491	4463	99.38	105800	45309	2.34	112513	12119	12082	99.69	25836	3808	3785	99.4	80898	31615	2.56	38596	2036	2026	99.51	12266	683	678	99.27	24902	13694	1.82
1055QC0003	7	300	142307	13181	13119	99.53	32484	3990	3945	98.87	100164	42143	2.38	108655	11380	11333	99.59	23141	3439	3405	99.01	78240	30415	2.57	33652	1801	1786	99.17	9343	551	540	98	21924	11728	1.87
1055QC0004	7	300	146816	13898	13792	99.24	33723	4248	4162	97.98	103772	43044	2.41	113573	12025	11933	99.23	24504	3678	3604	97.99	81639	31934	2.56	33243	1873	1859	99.25	9219	570	558	97.89	22133	11110	1.99
1055QC0005	7	300	147109	13677	13569	99.21	34238	4218	4160	98.62	103451	43658	2.37	112091	11798	11712	99.27	24426	3617	3571	98.73	80621	31470	2.56	35018	1879	1857	98.83	9812	601	589	98	22830	12188	1.87
1055QC0006	7	300	124283	11634	11565	99.41	27673	3467	3405	98.21	88582	35701	2.48	97931	10189	10132	99.44	20577	3059	3009	98.37	70944	26987	2.63	26352	1445	1433	99.17	7096	408	396	97.06	17638	8714	2.02
1055QC0007	7	300	131981	12181	12111	99.43	29557	3750	3688	98.35	93715	38266	2.45	103633	10634	10573	99.43	21796	3287	3232	98.33	74920	28713	2.61	28348	1547	1538	99.42	7761	463	456	98.49	18795	9553	1.97
1055QC0008	7	300	127968	11926	11864	99.48	28160	3539	3486	98.5	90891	37077	2.45	99662	10382	10328	99.48	20563	3088	3042	98.51	72177	27485	2.63	28306	1544	1536	99.48	7597	451	444	98.45	18714	9592	1.95
1055QC0009	7	300	130933	12180	12118	99.49	30019	3657	3605	98.58	92737	38196	2.43	101555	10618	10565	99.5	22007	3200	3156	98.62	73413	28142	2.61	29378	1562	1553	99.42	8012	457	449	98.25	19324	10054	1.92
1055QC0011	7	300	138065	12788	12706	99.36	30507	3724	3656	98.17	97420	40645	2.4	106458	11137	11066	99.36	22038	3257	3199	98.22	76709	29749	2.58	31607	1651	1640	99.33	8469	467	457	97.86	20711	10896	1.9
1055QC0012	7	300	145101	14291	14261	99.79	33932	4323	4304	99.56	101979	43122	2.36	112593	12439	12417	99.82	24808	3763	3748	99.6	80658	31935	2.53	32508	1852	1844	99.57	9124	560	556	99.29	21321	11187	1.91
1055QC0013	7	300	135973	12532	12487	99.64	30828	3738	3701	99.01	96251	39722	2.42	103860	10787	10753	99.68	22148	3227	3198	99.1	75002	28858	2.6	32113	1745	1734	99.37	8680	511	503	98.43	21249	10864	1.96
1055QC0014	7	300	142630	13328	13278	99.62	32780	3979	3939	98.99	100281	42349	2.37	108202	11511	11478	99.71	23266	3456	3428	99.19	77886	30316	2.57	34428	1817	1800	99.06	9514	523	511	97.71	22395	12033	1.86
1055QC0016	7	300	146903	13442	13386	99.58	33740	4130	4087	98.96	103067	43836	2.35	109919	11555	11516	99.66	23454	3554	3525	99.18	79130	30789	2.57	36984	1887	1870	99.1	10286	576	562	97.57	23937	13047	1.83
1055QC0017	7	300	145447	13515	13459	99.59	34544	4164	4117	98.87	101981	43466	2.35	109160	11657	11619	99.67	24251	3573	3543	99.16	78575	30585	2.57	36287	1858	1840	99.03	10293	591	574	97.12	23406	12881	1.82
1055QC0018	7	300	145625	13396	13352	99.67	34102	4129	4092	99.1	101993	43632	2.34	108369	11489	11455	99.7	23813	3536	3508	99.21	77991	30378	2.57	37256	1907	1897	99.48	10289	593	584	98.48	24002	13254	1.81
1055QC0020	7	300	146442	13649	13604	99.67	34463	4202	4165	99.12	102490	43952	2.33	109212	11703	11669	99.71	23933	3601	3572	99.19	78540	30672	2.56	37230	1946	1935	99.43	10530	601	593	98.67	23950	13280	1.8
1055QC0021	7	300	144953	13441	13390	99.62	34203	4024	3985	99.03	101669	43284	2.35	107557	11524	11490	99.7	23467	3420	3393	99.21	77479	30078	2.58	37396	1917	1900	99.11	10736	604	592	98.01	24190	13206	1.83
1055QC0022	7	300	144507	13207	13169	99.71	32810	3968	3939	99.27	101319	43188	2.35	107158	11309	11280	99.74	22700	3358	3336	99.34	77246	29912	2.58	37349	1898	1889	99.53	10110	610	603	98.85	24073	13276	1.81
1055QC0024	7	300	141109	12892	12833	99.54	32220	3835	3788	98.77	99395	41714	2.38	105906	11084	11034	99.55	22588	3291	3251	98.78	76454	29452	2.6	35203	1808	1799	99.5	9632	544	537	98.71	22941	12262	1.87
1055QC0025	7	300	144370	13476	13427	99.64	33570	4030	3991	99.03	101175	43195	2.34	107186	11578	11540	99.67	23170	3459	3428	99.1	77263	29923	2.58	37184	1898	1887	99.42	10400	571	563	98.6	23912	13272	1.8
1055QC0026	7	300	139527	12976	12937	99.7	32096	3887	3857	99.23	98081	41446	2.37	104278	11126	11099	99.76	22488	3332	3312	99.4	75238	29040	2.59	35249	1850	1838	99.35	9608	555	545	98.2	22843	12406	1.84
1055QC0028	7	300	140077	12890	12814	99.41	32720	3957	3914	98.91	98228	41849	2.35	104700	11093	11035	99.48	22839	3417	3384	99.03	75381	29319	2.57	35377	1797	1779	99	9881	540	530	98.15	22847	12530	1.82
1055QC0030	7	300	147741	13895	13849	99.67	34734	4232	4204	99.34	103600	44141	2.35	111096	11948	11911	99.69	24419	3637	3614	99.37	79918	31178	2.56	36645	1947	1938	99.54	10315	595	590	99.16	23682	12963	1.83
1055QC0003	8	300	133219	12627	12580	99.63	30416	3822	3791	99.19	94154	39065	2.41	103051	10952	10915	99.66	21962	3314	3289	99.25	74382	28669	2.59	30168	1675	1665	99.4	8454	508	502	98.82	19772	10396	1.9
1055QC0004	8	300	137961	13315	13221	99.29	31652	4081	4005	98.14	97892	40069	2.44	108036	11574	11491	99.28	23374	3541	3474	98.11	77861	30175	2.58	29925	1741	1730	99.37	8278	540	531	98.33	20031	9894	2.02
1055QC0005	8	300	137807	13063	12972	99.3	32077	4023	3979	98.91	97361	40446	2.41	106484	11354	11277	99.32	23247	3489	3450	98.88	76776	29708	2.58	31323	1709	1695	99.18	8830	534	529	99.06	20585	10738	1.92
1055QC0006	8	300	116079	11081	11022	99.47	25896	3291	3239	98.42	83114	32965	2.52	92262	9738	9687	99.48	19442	2910	2866	98.49	67082	25180	2.66	23817	1343	1335	99.4	6454	381	373	97.9	16032	7785	2.06
1055QC0007	8	300	123458	11594	11532	99.47	27708	3550	3495	98.45	88046	35412	2.49	97889	10161	10106	99.46	20663	3125	3076	98.43	71007	26882	2.64	25569	1433	1426	99.51	7045	425	419	98.59	17039	8530	2
1055QC0008	8	300	119337	11342	11291	99.55	26331	3382	3340	98.76	85159	34178	2.49	93921	9922	9877	99.55	19434	2970	2933	98.75	68235	25686	2.66	25416	1420	1414	99.58	6897	412	407	98.79	16924	8492	1.99
1055QC0009	8	300	122279	11593	11538	99.53	28201	3518	3471	98.66	87033	35246	2.47	95858	10162	10114	99.53	20903	3093	3052	98.67	69503	26355	2.64	26421	1431	1424	99.51	7298	425	419	98.59	17530	8891	1.97
1055QC0011	8	300	129261	12175	12105	99.43	28613	3569	3513	98.43	91673	37588	2.44	100768	10647	10585	99.42	20916	3135	3086	98.44	72850	27918	2.61	28493	1528	1520	99.48	7697	434	427	98.39	18823	9670	1.95
1055QC0012	8	300	136081	13665	13641	99.82	31859	4137	4124	99.69	95980	40101	2.39	106680	11935	11918	99.86	23567	3614	3604	99.72	76579	30101	2.54	29401	1730	1723	99.6	8292	523	520	99.43	19401	10000	1.94
1055QC0013	8	300	127408	11979	11943	99.7	28971	3583	3554	99.19	90573	36835	2.46	98613	10369	10340	99.72	21114	3114	3090	99.23	71363	27250	2.62	28795	1610	1603	99.57	7857	469	464	98.93	19210	9585	2
1055QC0014	8	300	133607	12743	12701	99.67	30732	3794	3761	99.13	94343	39264	2.4	102553	11062	11031	99.72	22150	3312	3286	99.21	74019	28534	2.59	31054	1681	1670	99.35	8582	482	475	98.55	20324	10730	1.89
1055QC0016	8	300	137126	12803	12758	99.65	31458	3936	3902	99.14	96712	40414	2.39	104300	11082	11048	99.69	22355	3413	3387	99.24	75307	28993	2.6	32826	1721	1710	99.36	9103	523	515	98.47	21405	11421	1.87
1055QC0017	8	300	136129	12928	12883	99.65	32369	3986	3949	99.07	95902	40227	2.38	103655	11214	11179	99.69	23110	3447	3419	99.19	74796	28859	2.59	32474	1714	1704	99.42	9259	539	530	98.33	21106	11368	1.86
1055QC0018	8	300	135777	12765	12727	99.7	31807	3956	3925	99.22	95616	40161	2.38	102906	11037	11005	99.71	22708	3415	3389	99.24	74258	28648	2.59	32871	1728	1722	99.65	9099	541	536	99.08	21358	11513	1.86
1055QC0020	8	300	136844	13000	12966	99.74	32255	4012	3986	99.35	96269	40575	2.37	103643	11245	11219	99.77	22810	3468	3447	99.39	74754	28889	2.59	33201	1755	1747	99.54	9445	544	539	99.08	21515	11686	1.84
1055QC0021	8	300	135545	12794	12755	99.7	32011	3838	3810	99.27	95561	39984	2.39	102121	11040	11012	99.75	22375	3286	3265	99.36	73819	28302	2.61	33424	1754	1743	99.37	9636	552	545	98.73	21742	11682	1.86
1055QC0022	8	300	134921	12646	12613	99.74	30589	3794	3770	99.37	95121	39800	2.39	101821	10905	10877	99.74	21603	3233	3212	99.35	73585	28236	2.61	33100	1741	1736	99.71	8986	561	558	99.47	21536	11564	1.86
1055QC0024	8	300	131534	12318	12266	99.58	30078	3689	3648	98.89	93131	38403	2.43	100311	10652	10606	99.57	21483	3184	3148	98.87	72675	27636	2.63	31223	1666	1660	99.64	8595	505	500	99.01	20456	10767	1.9
1055QC0025	8	300	134413	12832	12794	99.7	31195	3831	3802	99.24	94694	39719	2.38	101512	11111	11078	99.7	22009	3320	3294	99.22	73347	28165	2.6	32901	1721	1716	99.71	9186	511	508	99.41	21347	11554	1.85
1055QC0026	8	300	129910	12361	12331	99.76	29920	3709	3688	99.43	91808	38102	2.41	98685	10660	10640	99.81	21384	3199	3186	99.59	71439	27246	2.62	31225	1701	1691	99.41	8536	510	502	98.43	20369	10856	1.88
1055QC0028	8	300	130529	12277	12215	99.49	30514	3769	3733	99.04	92004	38525	2.39	99004	10640	10591	99.54	21692	3279	3252	99.18	71487	27517	2.6	31525	1637	1624	99.21	8822	490	481	98.16	20517	11008	1.86
1055QC0030	8	300	137768	13242	13204	99.71	32302	4025	4004	99.48	97115	40653	2.39	105215	11461	11430	99.73	23135	3483	3465	99.48	75867	29348	2.59	32553	1781	1774	99.61	9167	542	539	99.45	21248	11305	1.88
1055QC0003	9	300	125932	12155	12110	99.63	28801	3691	3661	99.19	89286	36646	2.44	98136	10581	10545	99.66	20968	3210	3186	99.25	70994	27142	2.62	27796	1574	1565	99.43	7833	481	475	98.75	18292	9504	1.92
1055QC0004	9	300	130559	12816	12725	99.29	29972	3928	3855	98.14	92954	37605	2.47	102996	11175	11094	99.28	22340	3419	3354	98.1	74360	28636	2.6	27563	1641	1631	99.39	7632	509	501	98.43	18594	8969	2.07
1055QC0005	9	300	130237	12563	12481	99.35	30320	3877	3839	99.02	92337	37900	2.44	101467	10958	10887	99.35	22181	3372	3337	98.96	73331	28136	2.61	28770	1605	1594	99.31	8139	505	502	99.41	19006	9764	1.95
1055QC0006	9	300	108941	10570	10518	99.51	24365	3137	3091	98.53	78271	30670	2.55	87088	9324	9278	99.51	18407	2782	2742	98.56	63475	23613	2.69	21853	1246	1240	99.52	5958	355	349	98.31	14796	7057	2.1
1055QC0007	9	300	116123	11089	11035	99.51	26171	3389	3341	98.58	83188	32935	2.53	92735	9749	9701	99.51	19666	2995	2952	98.56	67496	25239	2.67	23388	1340	1334	99.55	6505	394	389	98.73	15692	7696	2.04
1055QC0008	9	300	112222	10860	10814	99.58	24784	3229	3191	98.82	80426	31796	2.53	88930	9530	9488	99.56	18403	2843	2808	98.77	64778	24152	2.68	23292	1330	1326	99.7	6381	386	383	99.22	15648	7644	2.05
1055QC0009	9	300	114831	11109	11057	99.53	26597	3371	3327	98.69	82034	32797	2.5	90634	9763	9718	99.54	19822	2967	2929	98.72	65891	24743	2.66	24197	1346	1339	99.48	6775	404	398	98.51	16143	8054	2
1055QC0011	9	300	121903	11678	11615	99.46	26980	3421	3370	98.51	86815	35088	2.47	95755	10247	10192	99.46	19889	3011	2967	98.54	69449	26306	2.64	26148	1431	1423	99.44	7091	410	403	98.29	17366	8782	1.98
1055QC0012	9	300	128318	13098	13077	99.84	30064	3960	3950	99.75	90781	37537	2.42	101264	11454	11440	99.88	22367	3464	3457	99.8	72793	28471	2.56	27054	1644	1637	99.57	7697	496	493	99.4	17988	9066	1.98
1055QC0013	9	300	120248	11503	11474	99.75	27377	3442	3419	99.33	85815	34433	2.49	93860	9998	9973	99.75	20139	3008	2987	99.3	68099	25761	2.64	26388	1505	1501	99.73	7238	434	432	99.54	17716	8672	2.04
1055QC0014	9	300	126167	12239	12202	99.7	29082	3649	3621	99.23	89408	36759	2.43	97595	10650	10622	99.74	21125	3194	3171	99.28	70590	27005	2.61	28572	1589	1580	99.43	7957	455	450	98.9	18818	9754	1.93
1055QC0016	9	300	129222	12297	12255	99.66	29655	3767	3736	99.18	91535	37687	2.43	99324	10677	10645	99.7	21337	3280	3256	99.27	71873	27451	2.62	29898	1620	1610	99.38	8318	487	480	98.56	19662	10236	1.92
1055QC0017	9	300	128547	12405	12370	99.72	30614	3836	3809	99.3	90910	37637	2.42	98766	10795	10768	99.75	22060	3330	3310	99.4	71409	27357	2.61	29781	1610	1602	99.5	8554	506	499	98.62	19501	10280	1.9
1055QC0018	9	300	127895	12217	12187	99.75	30012	3791	3768	99.39	90362	37533	2.41	97932	10614	10587	99.75	21663	3284	3263	99.36	70748	27184	2.6	29963	1603	1600	99.81	8349	507	505	99.61	19614	10349	1.9
1055QC0020	9	300	129229	12488	12459	99.77	30464	3850	3829	99.45	91321	37908	2.41	98704	10836	10814	99.8	21751	3336	3319	99.49	71414	27290	2.62	30525	1652	1645	99.58	8713	514	510	99.22	19907	10618	1.87
1055QC0021	9	300	128113	12289	12251	99.69	30304	3691	3664	99.27	90623	37490	2.42	97417	10656	10628	99.74	21408	3175	3154	99.34	70565	26852	2.63	30696	1633	1623	99.39	8896	516	510	98.84	20058	10638	1.89
1055QC0022	9	300	127303	12129	12097	99.74	28927	3643	3620	99.37	90100	37203	2.42	97088	10515	10488	99.74	20653	3120	3100	99.36	70326	26762	2.63	30215	1614	1609	99.69	8274	523	520	99.43	19774	10441	1.89
1055QC0024	9	300	123962	11798	11753	99.62	28406	3539	3503	98.98	88131	35831	2.46	95366	10249	10209	99.61	20487	3066	3034	98.96	69266	26100	2.65	28596	1549	1544	99.68	7919	473	469	99.15	18865	9731	1.94
1055QC0025	9	300	126499	12332	12296	99.71	29302	3686	3659	99.27	89481	37018	2.42	96599	10716	10685	99.71	20986	3203	3179	99.25	69930	26669	2.62	29900	1616	1611	99.69	8316	483	480	99.38	19551	10349	1.89
1055QC0026	9	300	122256	11824	11795	99.75	28215	3576	3556	99.44	86749	35507	2.44	93746	10259	10240	99.81	20355	3095	3083	99.61	68007	25739	2.64	28510	1565	1555	99.36	7860	481	473	98.34	18742	9768	1.92
1055QC0028	9	300	122677	11749	11693	99.52	28673	3619	3588	99.14	86791	35886	2.42	94020	10235	10189	99.55	20631	3167	3143	99.24	68056	25964	2.62	28657	1514	1504	99.34	8042	452	445	98.45	18735	9922	1.89
1055QC0030	9	300	129598	12691	12654	99.71	30427	3843	3822	99.45	91693	37905	2.42	99944	11032	11002	99.73	22044	3345	3327	99.46	72256	27688	2.61	29654	1659	1652	99.58	8383	498	495	99.4	19437	10217	1.9
1055QC0003	10	300	119471	11708	11665	99.63	27387	3582	3554	99.22	84980	34491	2.46	93616	10227	10193	99.67	20054	3122	3100	99.3	67904	25712	2.64	25855	1481	1472	99.39	7333	460	454	98.7	17076	8779	1.95
1055QC0004	10	300	124194	12380	12294	99.31	28512	3784	3715	98.18	88667	35527	2.5	98469	10817	10739	99.28	21368	3307	3244	98.09	71232	27237	2.62	25725	1563	1555	99.49	7144	477	471	98.74	17435	8290	2.1
1055QC0005	10	300	123667	12107	12037	99.42	28856	3735	3704	99.17	87921	35746	2.46	96939	10577	10515	99.41	21216	3253	3224	99.11	70189	26750	2.62	26728	1530	1522	99.48	7640	482	480	99.59	17732	8996	1.97
1055QC0006	10	300	102690	10111	10064	99.54	23063	3003	2962	98.63	74029	28661	2.58	82455	8939	8897	99.53	17507	2669	2633	98.65	60258	22197	2.71	20235	1172	1167	99.57	5556	334	329	98.5	13771	6464	2.13
1055QC0007	10	300	109756	10632	10585	99.56	24870	3275	3233	98.72	78854	30902	2.55	88135	9376	9333	99.54	18795	2901	2863	98.69	64273	23862	2.69	21621	1256	1252	99.68	6075	374	370	98.93	14581	7040	2.07
1055QC0008	10	300	105894	10396	10354	99.6	23407	3097	3063	98.9	76076	29818	2.55	84328	9148	9108	99.56	17470	2728	2695	98.79	61520	22808	2.7	21566	1248	1246	99.84	5937	369	368	99.73	14556	7010	2.08
1055QC0009	10	300	108337	10660	10614	99.57	25138	3227	3188	98.79	77591	30746	2.52	85890	9385	9344	99.56	18809	2849	2814	98.77	62591	23299	2.69	22447	1275	1270	99.61	6329	378	374	98.94	15000	7447	2.01
1055QC0011	10	300	115469	11216	11158	99.48	25550	3294	3247	98.57	82531	32938	2.51	91275	9855	9802	99.46	18945	2901	2859	98.55	66341	24934	2.66	24194	1361	1356	99.63	6605	393	388	98.73	16190	8004	2.02
1055QC0012	10	300	121661	12628	12609	99.85	28527	3823	3815	99.79	86335	35326	2.44	96488	11077	11064	99.88	21318	3353	3347	99.82	69522	26966	2.58	25173	1551	1545	99.61	7209	470	468	99.57	16813	8360	2.01
1055QC0013	10	300	114131	11051	11024	99.76	26026	3319	3298	99.37	81696	32435	2.52	89579	9625	9601	99.75	19275	2910	2890	99.31	65122	24457	2.66	24552	1426	1423	99.79	6751	409	408	99.76	16574	7978	2.08
1055QC0014	10	300	119761	11801	11765	99.69	27614	3529	3502	99.23	85137	34624	2.46	93192	10298	10270	99.73	20190	3094	3071	99.26	67530	25662	2.63	26569	1503	1495	99.47	7424	435	431	99.08	17607	8962	1.96
1055QC0016	10	300	122745	11862	11826	99.7	28188	3631	3605	99.28	87226	35519	2.46	94944	10329	10299	99.71	20430	3167	3145	99.31	68861	26083	2.64	27801	1533	1527	99.61	7758	464	460	99.14	18365	9436	1.95
1055QC0017	10	300	121849	11938	11905	99.72	29057	3696	3671	99.32	86470	35379	2.44	94267	10414	10387	99.74	21108	3214	3194	99.38	68347	25920	2.64	27582	1524	1518	99.61	7949	482	477	98.96	18123	9459	1.92
1055QC0018	10	300	121293	11775	11748	99.77	28491	3673	3652	99.43	86034	35259	2.44	93517	10239	10215	99.77	20685	3175	3156	99.4	67739	25778	2.63	27776	1536	1533	99.8	7806	498	496	99.6	18295	9481	1.93
1055QC0020	10	300	122655	12031	12005	99.78	28896	3727	3708	99.49	86910	35745	2.43	94327	10461	10440	99.8	20787	3237	3221	99.51	68337	25990	2.63	28328	1570	1565	99.68	8109	490	487	99.39	18573	9755	1.9
1055QC0021	10	300	121677	11834	11800	99.71	28768	3539	3514	99.29	86304	35373	2.44	93152	10284	10258	99.75	20475	3056	3035	99.31	67613	25539	2.65	28525	1550	1542	99.48	8293	483	479	99.17	18691	9834	1.9
1055QC0022	10	300	120835	11682	11653	99.75	27414	3511	3491	99.43	85784	35051	2.45	92815	10143	10118	99.75	19739	3014	2996	99.4	67332	25483	2.64	28020	1539	1535	99.74	7675	497	495	99.6	18452	9568	1.93
1055QC0024	10	300	117500	11360	11322	99.67	26928	3404	3375	99.15	83783	33717	2.48	91028	9892	9857	99.65	19562	2960	2933	99.09	66237	24791	2.67	26472	1468	1465	99.8	7366	444	442	99.55	17546	8926	1.97
1055QC0025	10	300	119800	11822	11791	99.74	27733	3522	3499	99.35	84986	34814	2.44	92119	10302	10274	99.73	20004	3068	3046	99.28	66796	25323	2.64	27681	1520	1517	99.8	7729	454	453	99.78	18190	9491	1.92
1055QC0026	10	300	115749	11380	11355	99.78	26712	3432	3416	99.53	82393	33356	2.47	89375	9906	9889	99.83	19438	2984	2974	99.66	64963	24412	2.66	26374	1474	1466	99.46	7274	448	442	98.66	17430	8944	1.95
1055QC0028	10	300	116014	11293	11245	99.57	27133	3483	3457	99.25	82415	33599	2.45	89538	9863	9823	99.59	19660	3060	3040	99.35	64979	24559	2.65	26476	1430	1422	99.44	7473	423	417	98.58	17436	9040	1.93
1055QC0030	10	300	122660	12181	12148	99.73	28763	3694	3676	99.51	87025	35635	2.44	95181	10607	10580	99.75	20988	3224	3209	99.53	68923	26258	2.62	27479	1574	1568	99.62	7775	470	467	99.36	18102	9377	1.93
1055QC0003	11	300	113912	11270	11228	99.63	26172	3453	3425	99.19	81215	32697	2.48	89708	9869	9835	99.66	19281	3008	2986	99.27	65140	24568	2.65	24204	1401	1393	99.43	6891	445	439	98.65	16075	8129	1.98
1055QC0004	11	300	118681	11981	11900	99.32	27299	3665	3599	98.2	84920	33761	2.52	94517	10496	10422	99.29	20564	3204	3144	98.13	68508	26009	2.63	24164	1485	1478	99.53	6735	461	455	98.7	16412	7752	2.12
1055QC0005	11	300	118093	11720	11654	99.44	27523	3609	3579	99.17	84180	33913	2.48	92958	10266	10208	99.44	20326	3155	3127	99.11	67450	25508	2.64	25135	1454	1446	99.45	7197	454	452	99.56	16730	8405	1.99
1055QC0006	11	300	97126	9691	9646	99.54	21849	2873	2834	98.64	70144	26982	2.6	78305	8602	8562	99.53	16656	2565	2531	98.67	57325	20980	2.73	18821	1089	1084	99.54	5193	308	303	98.38	12819	6002	2.14
1055QC0007	11	300	103988	10215	10173	99.59	23613	3150	3113	98.83	74962	29026	2.58	83863	9041	9002	99.57	17917	2809	2775	98.79	61334	22529	2.72	20125	1174	1171	99.74	5696	341	338	99.12	13628	6497	2.1
1055QC0008	11	300	100463	10006	9967	99.61	22237	2976	2945	98.96	72323	28140	2.57	80311	8828	8791	99.58	16653	2629	2599	98.86	58682	21629	2.71	20152	1178	1176	99.83	5584	347	346	99.71	13641	6511	2.1
1055QC0009	11	300	102711	10267	10223	99.57	23896	3126	3089	98.82	73738	28973	2.55	81818	9066	9026	99.56	17946	2768	2734	98.77	59712	22106	2.7	20893	1201	1197	99.67	5950	358	355	99.16	14026	6867	2.04
1055QC0011	11	300	109816	10803	10747	99.48	24326	3183	3138	98.59	78642	31174	2.52	87196	9507	9456	99.46	18139	2811	2771	98.58	63480	23716	2.68	22620	1296	1291	99.61	6187	372	367	98.66	15162	7458	2.03
1055QC0012	11	300	115943	12151	12134	99.86	27162	3669	3663	99.84	82399	33544	2.46	92260	10681	10669	99.89	20350	3226	3221	99.85	66534	25726	2.59	23683	1470	1465	99.66	6812	443	442	99.77	15865	7818	2.03
1055QC0013	11	300	108754	10682	10656	99.76	24816	3203	3182	99.34	78059	30695	2.54	85759	9325	9302	99.75	18469	2820	2800	99.29	62493	23266	2.69	22995	1357	1354	99.78	6347	383	382	99.74	15566	7429	2.1
1055QC0014	11	300	114092	11412	11377	99.69	26286	3427	3400	99.21	81291	32801	2.48	89195	9967	9939	99.72	19303	3005	2982	99.23	64721	24474	2.64	24897	1445	1438	99.52	6983	422	418	99.05	16570	8327	1.99
1055QC0016	11	300	116934	11440	11406	99.7	26804	3505	3481	99.32	83278	33656	2.47	90824	9987	9959	99.72	19508	3060	3040	99.35	65974	24850	2.65	26110	1453	1447	99.59	7296	445	441	99.1	17304	8806	1.97
1055QC0017	11	300	116130	11547	11515	99.72	27693	3574	3550	99.33	82574	33556	2.46	90223	10096	10070	99.74	20209	3115	3096	99.39	65471	24752	2.65	25907	1451	1445	99.59	7484	459	454	98.91	17103	8804	1.94
1055QC0018	11	300	115579	11377	11351	99.77	27154	3562	3542	99.44	82201	33378	2.46	89548	9917	9894	99.77	19836	3084	3066	99.42	65007	24541	2.65	26031	1460	1457	99.79	7318	478	476	99.58	17194	8837	1.95
1055QC0020	11	300	117037	11646	11622	99.79	27542	3596	3578	99.5	83125	33912	2.45	90482	10143	10123	99.8	19926	3127	3112	99.52	65664	24818	2.65	26555	1503	1499	99.73	7616	469	466	99.36	17461	9094	1.92
1055QC0021	11	300	115982	11432	11401	99.73	27433	3406	3384	99.35	82437	33545	2.46	89239	9965	9942	99.77	19640	2954	2936	99.39	64849	24390	2.66	26743	1467	1459	99.45	7793	452	448	99.12	17588	9155	1.92
1055QC0022	11	300	115106	11318	11291	99.76	26044	3388	3369	99.44	81901	33205	2.47	88935	9847	9823	99.76	18906	2914	2896	99.38	64620	24315	2.66	26171	1471	1468	99.8	7138	474	473	99.79	17281	8890	1.94
1055QC0024	11	300	111739	10930	10893	99.66	25616	3283	3255	99.15	79907	31832	2.51	87068	9559	9525	99.64	18736	2876	2850	99.1	63447	23621	2.69	24671	1371	1368	99.78	6880	407	405	99.51	16460	8211	2
1055QC0025	11	300	114084	11416	11388	99.75	26441	3396	3375	99.38	81134	32950	2.46	88203	9972	9946	99.74	19181	2965	2945	99.33	64057	24146	2.65	25881	1444	1442	99.86	7260	431	430	99.77	17077	8804	1.94
1055QC0026	11	300	110110	10978	10959	99.83	25418	3300	3290	99.7	78561	31549	2.49	85388	9576	9564	99.87	18589	2876	2871	99.83	62141	23247	2.67	24722	1402	1395	99.5	6829	424	419	98.82	16420	8302	1.98
1055QC0028	11	300	110217	10917	10871	99.58	25765	3373	3348	99.26	78566	31651	2.48	85499	9555	9517	99.6	18787	2968	2949	99.36	62208	23291	2.67	24718	1362	1354	99.41	6978	405	399	98.52	16358	8360	1.96
1055QC0030	11	300	116700	11766	11738	99.76	27350	3564	3548	99.55	82929	33771	2.46	91057	10269	10245	99.77	20072	3116	3101	99.52	65998	25059	2.63	25643	1497	1493	99.73	7278	448	447	99.78	16931	8712	1.94
1055QC0003	12	300	108914	10910	10869	99.62	25056	3349	3322	99.19	77837	31077	2.5	86140	9575	9542	99.66	18533	2917	2896	99.28	62663	23477	2.67	22774	1335	1327	99.4	6523	432	426	98.61	15174	7600	2
1055QC0004	12	300	113739	11595	11517	99.33	26151	3552	3488	98.2	81485	32254	2.53	90858	10165	10094	99.3	19765	3108	3050	98.13	65910	24948	2.64	22881	1430	1423	99.51	6386	444	438	98.65	15575	7306	2.13
1055QC0005	12	300	112962	11367	11302	99.43	26321	3475	3445	99.14	80657	32305	2.5	89292	9976	9919	99.43	19502	3047	3019	99.08	64867	24425	2.66	23670	1391	1383	99.42	6819	428	426	99.53	15790	7880	2
1055QC0006	12	300	92092	9327	9285	99.55	20793	2769	2733	98.7	66700	25392	2.63	74501	8301	8264	99.55	15912	2482	2451	98.75	54697	19804	2.76	17591	1026	1021	99.51	4881	287	282	98.26	12003	5588	2.15
1055QC0007	12	300	99002	9841	9804	99.62	22498	3028	2996	98.94	71545	27457	2.61	80144	8736	8701	99.6	17141	2712	2682	98.89	58728	21416	2.74	18858	1105	1103	99.82	5357	316	314	99.37	12817	6041	2.12
1055QC0008	12	300	95479	9638	9602	99.63	21139	2855	2827	99.02	68906	26573	2.59	76615	8527	8493	99.6	15886	2533	2506	98.93	56093	20522	2.73	18864	1111	1109	99.82	5253	322	321	99.69	12813	6051	2.12
1055QC0009	12	300	97532	9855	9813	99.57	22747	3006	2971	98.84	70166	27366	2.56	77992	8733	8695	99.56	17141	2673	2641	98.8	56983	21009	2.71	19540	1122	1118	99.64	5606	333	330	99.1	13183	6357	2.07
1055QC0011	12	300	104813	10435	10381	99.48	23214	3084	3040	98.57	75227	29586	2.54	83543	9200	9151	99.47	17375	2728	2689	98.57	60928	22615	2.69	21270	1235	1230	99.6	5839	356	351	98.6	14299	6971	2.05
1055QC0012	12	300	110752	11718	11703	99.87	25952	3530	3524	99.83	78829	31923	2.47	88362	10315	10305	99.9	19491	3106	3101	99.84	63799	24563	2.6	22390	1403	1398	99.64	6461	424	423	99.76	15030	7360	2.04
1055QC0013	12	300	103904	10343	10321	99.79	23662	3103	3086	99.45	74762	29142	2.57	82210	9048	9028	99.78	17667	2734	2717	99.38	60022	22188	2.71	21694	1295	1293	99.85	5995	369	369	100	14740	6954	2.12
1055QC0014	12	300	109064	11055	11023	99.71	25189	3312	3288	99.28	77860	31204	2.5	85536	9670	9644	99.73	18546	2915	2894	99.28	62142	23394	2.66	23528	1385	1379	99.57	6643	397	394	99.24	15718	7810	2.01
1055QC0016	12	300	111762	11068	11037	99.72	25549	3368	3346	99.35	79799	31963	2.5	87177	9681	9656	99.74	18696	2949	2931	99.39	63431	23746	2.67	24585	1387	1381	99.57	6853	419	415	99.05	16368	8217	1.99
1055QC0017	12	300	111057	11149	11119	99.73	26448	3445	3423	99.36	79076	31981	2.47	86634	9763	9738	99.74	19412	3011	2993	99.4	62893	23741	2.65	24423	1386	1381	99.64	7036	434	430	99.08	16183	8240	1.96
1055QC0018	12	300	110486	11023	10999	99.78	25938	3446	3427	99.45	78791	31695	2.49	85941	9636	9614	99.77	19009	2991	2974	99.43	62539	23402	2.67	24545	1387	1385	99.86	6929	455	453	99.56	16252	8293	1.96
1055QC0020	12	300	111922	11265	11243	99.8	26333	3473	3457	99.54	79613	32309	2.46	86867	9822	9804	99.82	19126	3019	3006	99.57	63096	23771	2.65	25055	1443	1439	99.72	7207	454	451	99.34	16517	8538	1.93
1055QC0021	12	300	111034	11073	11045	99.75	26271	3313	3293	99.4	79061	31973	2.47	85836	9674	9652	99.77	18922	2882	2864	99.38	62446	23390	2.67	25198	1399	1393	99.57	7349	431	429	99.54	16615	8583	1.94
1055QC0022	12	300	110032	10961	10936	99.77	24868	3284	3266	99.45	78424	31608	2.48	85348	9554	9531	99.76	18147	2830	2813	99.4	62080	23268	2.67	24684	1407	1405	99.86	6721	454	453	99.78	16344	8340	1.96
1055QC0024	12	300	106544	10552	10516	99.66	24406	3159	3131	99.11	76336	30208	2.53	83388	9248	9215	99.64	17954	2778	2752	99.06	60862	22526	2.7	23156	1304	1301	99.77	6452	381	379	99.48	15474	7682	2.01
1055QC0025	12	300	108897	11018	10991	99.75	25196	3293	3273	99.39	77640	31257	2.48	84532	9632	9607	99.74	18377	2874	2855	99.34	61529	23003	2.67	24365	1386	1384	99.86	6819	419	418	99.76	16111	8254	1.95
1055QC0026	12	300	105106	10610	10592	99.83	24310	3200	3191	99.72	75126	29980	2.51	81849	9264	9253	99.88	17854	2794	2790	99.86	59613	22236	2.68	23257	1346	1339	99.48	6456	406	401	98.77	15513	7744	2
1055QC0028	12	300	105210	10538	10493	99.57	24564	3247	3223	99.26	75123	30087	2.5	82015	9244	9206	99.59	18020	2866	2847	99.34	59725	22290	2.68	23195	1294	1287	99.46	6544	381	376	98.69	15398	7797	1.97
1055QC0030	12	300	111430	11329	11303	99.77	26097	3421	3406	99.56	79339	32091	2.47	87262	9912	9889	99.77	19223	2998	2984	99.53	63329	23933	2.65	24168	1417	1414	99.79	6874	423	422	99.76	16010	8158	1.96
1055QC0003	13	300	104364	10562	10521	99.61	24044	3244	3217	99.17	74712	29652	2.52	82767	9294	9261	99.64	17862	2835	2814	99.26	60290	22477	2.68	21597	1268	1260	99.37	6182	409	403	98.53	14422	7175	2.01
1055QC0004	13	300	109227	11232	11156	99.32	25159	3433	3371	98.19	78384	30843	2.54	87508	9865	9796	99.3	19092	3015	2959	98.14	63546	23962	2.65	21719	1367	1360	99.49	6067	418	412	98.56	14838	6881	2.16
1055QC0005	13	300	108387	11032	10972	99.46	25240	3373	3345	99.17	77573	30814	2.52	85879	9694	9641	99.45	18737	2961	2935	99.12	62519	23360	2.68	22508	1338	1331	99.48	6503	412	410	99.51	15054	7454	2.02
1055QC0006	13	300	87611	8993	8954	99.57	19772	2660	2627	98.76	63591	24020	2.65	71079	8029	7994	99.56	15201	2397	2368	98.79	52278	18801	2.78	16532	964	960	99.59	4571	263	259	98.48	11313	5219	2.17
1055QC0007	13	300	94389	9494	9461	99.65	21483	2935	2907	99.05	68272	26117	2.61	76663	8444	8413	99.63	16431	2635	2609	99.01	56223	20440	2.75	17726	1050	1048	99.81	5052	300	298	99.33	12049	5677	2.12
1055QC0008	13	300	90995	9331	9297	99.64	20179	2763	2736	99.02	65772	25223	2.61	73278	8282	8250	99.61	15237	2464	2438	98.94	53730	19548	2.75	17717	1049	1047	99.81	4942	299	298	99.67	12042	5675	2.12
1055QC0009	13	300	92803	9516	9475	99.57	21673	2900	2866	98.83	66887	25916	2.58	74406	8449	8412	99.56	16363	2581	2550	98.8	54434	19972	2.73	18397	1067	1063	99.63	5310	319	316	99.06	12453	5944	2.1
1055QC0011	13	300	100388	10108	10057	99.5	22237	2984	2942	98.59	72148	28240	2.55	80235	8927	8881	99.48	16684	2644	2607	98.6	58566	21669	2.7	20153	1181	1176	99.58	5553	340	335	98.53	13582	6571	2.07
1055QC0012	13	300	106087	11332	11320	99.89	24861	3421	3415	99.82	75567	30520	2.48	84874	9996	9988	99.92	18715	3017	3012	99.83	61280	23594	2.6	21213	1336	1332	99.7	6146	404	403	99.75	14287	6926	2.06
1055QC0013	13	300	99545	10025	10004	99.79	22652	3000	2984	99.47	71709	27836	2.58	79071	8797	8778	99.78	16999	2652	2636	99.4	57761	21310	2.71	20474	1228	1226	99.84	5653	348	348	100	13948	6526	2.14
1055QC0014	13	300	104314	10704	10674	99.72	24114	3211	3188	99.28	74644	29670	2.52	82124	9385	9360	99.73	17808	2831	2810	99.26	59765	22359	2.67	22190	1319	1314	99.62	6306	380	378	99.47	14879	7311	2.04
1055QC0016	13	300	107132	10774	10745	99.73	24464	3280	3258	99.33	76667	30465	2.52	83915	9440	9417	99.76	17987	2879	2861	99.37	61170	22745	2.69	23217	1334	1328	99.55	6477	401	397	99	15497	7720	2.01
1055QC0017	13	300	106489	10814	10784	99.72	25377	3355	3333	99.34	75948	30541	2.49	83423	9501	9476	99.74	18726	2947	2929	99.39	60641	22782	2.66	23066	1313	1308	99.62	6651	408	404	99.02	15307	7759	1.97
1055QC0018	13	300	105893	10700	10678	99.79	24861	3336	3319	99.49	75650	30243	2.5	82654	9375	9354	99.78	18283	2903	2887	99.45	60202	22452	2.68	23239	1325	1324	99.92	6578	433	432	99.77	15448	7791	1.98
1055QC0020	13	300	107245	10894	10873	99.81	25197	3350	3335	99.55	76422	30823	2.48	83527	9515	9498	99.82	18392	2922	2910	99.59	60745	22782	2.67	23718	1379	1375	99.71	6805	428	425	99.3	15677	8041	1.95
1055QC0021	13	300	106571	10740	10712	99.74	25204	3214	3194	99.38	76024	30547	2.49	82748	9402	9380	99.77	18239	2803	2785	99.36	60273	22475	2.68	23823	1338	1332	99.55	6965	411	409	99.51	15751	8072	1.95
1055QC0022	13	300	105626	10648	10624	99.77	23922	3200	3183	99.47	75422	30204	2.5	82257	9304	9282	99.76	17543	2769	2753	99.42	59918	22339	2.68	23369	1344	1342	99.85	6379	431	430	99.77	15504	7865	1.97
1055QC0024	13	300	101974	10190	10155	99.66	23326	3043	3015	99.08	73203	28771	2.54	80071	8958	8926	99.64	17239	2688	2662	99.03	58546	21525	2.72	21903	1232	1229	99.76	6087	355	353	99.44	14657	7246	2.02
1055QC0025	13	300	104185	10687	10661	99.76	24099	3203	3184	99.41	74388	29797	2.5	81173	9371	9347	99.74	17659	2805	2787	99.36	59131	22042	2.68	23012	1316	1314	99.85	6440	398	397	99.75	15257	7755	1.97
1055QC0026	13	300	100532	10271	10254	99.83	23243	3081	3072	99.71	71952	28580	2.52	78572	8985	8975	99.89	17123	2699	2695	99.85	57290	21282	2.69	21960	1286	1279	99.46	6120	382	377	98.69	14662	7298	2.01
1055QC0028	13	300	100455	10195	10155	99.61	23399	3148	3128	99.36	71860	28595	2.51	78641	8978	8942	99.6	17254	2791	2773	99.36	57341	21300	2.69	21814	1217	1213	99.67	6145	357	355	99.44	14519	7295	1.99
1055QC0030	13	300	106752	10970	10946	99.78	25003	3319	3305	99.58	76153	30599	2.49	83841	9627	9605	99.77	18471	2925	2912	99.56	60937	22904	2.66	22911	1343	1341	99.85	6532	394	393	99.75	15216	7695	1.98
1055QC0003	14	300	100254	10250	10211	99.62	23144	3141	3115	99.17	71865	28389	2.53	79723	9039	9008	99.66	17235	2759	2739	99.28	58116	21607	2.69	20531	1211	1203	99.34	5909	382	376	98.43	13749	6782	2.03
1055QC0004	14	300	105064	10900	10827	99.33	24222	3331	3271	98.2	75473	29591	2.55	84351	9600	9532	99.29	18427	2937	2881	98.09	61296	23055	2.66	20713	1300	1295	99.62	5795	394	390	98.98	14177	6536	2.17
1055QC0005	14	300	104388	10705	10650	99.49	24350	3275	3249	99.21	74783	29605	2.53	82924	9433	9383	99.47	18117	2880	2856	99.17	60426	22498	2.69	21464	1272	1267	99.61	6233	395	393	99.49	14357	7107	2.02
1055QC0006	14	300	83504	8653	8615	99.56	18803	2553	2521	98.75	60703	22801	2.66	67939	7738	7704	99.56	14502	2306	2278	98.79	50038	17901	2.8	15565	915	911	99.56	4301	247	243	98.38	10665	4900	2.18
1055QC0007	14	300	90237	9172	9139	99.64	20506	2841	2813	99.01	65402	24835	2.63	73483	8191	8160	99.62	15721	2562	2536	98.99	53996	19487	2.77	16754	981	979	99.8	4785	279	277	99.28	11406	5348	2.13
1055QC0008	14	300	87027	9026	8995	99.66	19306	2673	2648	99.06	62941	24086	2.61	70291	8032	8002	99.63	14621	2386	2362	98.99	51577	18714	2.76	16736	994	993	99.9	4685	287	286	99.65	11364	5372	2.12
1055QC0009	14	300	88489	9166	9126	99.56	20672	2801	2768	98.82	63817	24672	2.59	71185	8170	8134	99.56	15663	2500	2470	98.8	52106	19079	2.73	17304	996	992	99.6	5009	301	298	99	11711	5593	2.09
1055QC0011	14	300	96317	9783	9733	99.49	21329	2896	2854	98.55	69341	26976	2.57	77180	8668	8623	99.48	16043	2575	2538	98.56	56399	20781	2.71	19137	1115	1110	99.55	5286	321	316	98.44	12942	6195	2.09
1055QC0012	14	300	101818	10954	10942	99.89	23837	3307	3301	99.82	72625	29193	2.49	81693	9680	9672	99.92	17967	2920	2915	99.83	59018	22675	2.6	20125	1274	1270	99.69	5870	387	386	99.74	13607	6518	2.09
1055QC0013	14	300	95623	9738	9717	99.78	21823	2917	2901	99.45	68957	26666	2.59	76189	8580	8561	99.78	16444	2591	2575	99.38	55716	20473	2.72	19434	1158	1156	99.83	5379	326	326	100	13241	6193	2.14
1055QC0014	14	300	100176	10357	10328	99.72	23129	3104	3082	99.29	71794	28382	2.53	79090	9106	9082	99.74	17134	2740	2720	99.27	57636	21454	2.69	21086	1251	1246	99.6	5995	364	362	99.45	14158	6928	2.04
1055QC0016	14	300	102907	10439	10414	99.76	23459	3159	3140	99.4	73738	29169	2.53	80809	9148	9128	99.78	17293	2771	2755	99.42	58954	21855	2.7	22098	1291	1286	99.61	6166	388	385	99.23	14784	7314	2.02
1055QC0017	14	300	102378	10522	10493	99.72	24402	3270	3249	99.36	73187	29191	2.51	80441	9258	9234	99.74	18071	2879	2862	99.41	58595	21846	2.68	21937	1264	1259	99.6	6331	391	387	98.98	14592	7345	1.99
1055QC0018	14	300	101746	10384	10364	99.81	23892	3236	3220	99.51	72780	28966	2.51	79691	9113	9094	99.79	17652	2826	2811	99.47	58067	21624	2.69	22055	1271	1270	99.92	6240	410	409	99.76	14713	7342	2
1055QC0020	14	300	103174	10580	10561	99.82	24236	3252	3239	99.6	73623	29551	2.49	80638	9265	9248	99.82	17770	2841	2829	99.58	58691	21947	2.67	22536	1315	1313	99.85	6466	411	410	99.76	14932	7604	1.96
1055QC0021	14	300	102270	10421	10395	99.75	24181	3110	3092	99.42	73053	29217	2.5	79735	9149	9129	99.78	17584	2716	2700	99.41	58098	21637	2.69	22535	1272	1266	99.53	6597	394	392	99.49	14955	7580	1.97
1055QC0022	14	300	101604	10364	10340	99.77	23067	3117	3100	99.45	72702	28902	2.52	79382	9074	9052	99.76	16980	2706	2690	99.41	57916	21466	2.7	22222	1290	1288	99.84	6087	411	410	99.76	14786	7436	1.99
1055QC0024	14	300	97794	9870	9836	99.66	22382	2943	2916	99.08	70277	27517	2.55	77057	8696	8665	99.64	16617	2610	2585	99.04	56356	20701	2.72	20737	1174	1171	99.74	5765	333	331	99.4	13921	6816	2.04
1055QC0025	14	300	100082	10372	10346	99.75	23158	3106	3087	99.39	71505	28577	2.5	78221	9109	9085	99.74	17032	2723	2705	99.34	56996	21225	2.69	21861	1263	1261	99.84	6126	383	382	99.74	14509	7352	1.97
1055QC0026	14	300	96451	9962	9945	99.83	22308	2975	2966	99.7	69078	27373	2.52	75597	8737	8727	99.89	16489	2611	2607	99.85	55139	20458	2.7	20854	1225	1218	99.43	5819	364	359	98.63	13939	6915	2.02
1055QC0028	14	300	96434	9871	9835	99.64	22449	3039	3020	99.37	69115	27319	2.53	75709	8711	8679	99.63	16634	2705	2688	99.37	55270	20439	2.7	20725	1160	1156	99.66	5815	334	332	99.4	13845	6880	2.01
1055QC0030	14	300	102516	10629	10605	99.77	24000	3222	3208	99.57	73279	29237	2.51	80721	9351	9329	99.76	17798	2847	2834	99.54	58780	21941	2.68	21795	1278	1276	99.84	6202	375	374	99.73	14499	7296	1.99
1055QC0003	15	300	96497	9963	9925	99.62	22286	3047	3021	99.15	69283	27214	2.55	76913	8804	8773	99.65	16627	2679	2659	99.25	56126	20787	2.7	19584	1159	1152	99.4	5659	368	362	98.37	13157	6427	2.05
1055QC0004	15	300	101329	10596	10524	99.32	23365	3246	3187	98.18	72860	28469	2.56	81536	9347	9280	99.28	17805	2867	2812	98.08	59306	22230	2.67	19793	1249	1244	99.6	5560	379	375	98.94	13554	6239	2.17
1055QC0005	15	300	100690	10395	10342	99.49	23474	3180	3156	99.25	72224	28466	2.54	80203	9182	9134	99.48	17514	2800	2778	99.21	58485	21718	2.69	20487	1213	1208	99.59	5960	380	378	99.47	13739	6748	2.04
1055QC0006	15	300	79707	8338	8301	99.56	17921	2465	2434	98.74	58032	21675	2.68	65057	7486	7453	99.56	13881	2240	2213	98.79	47984	17073	2.81	14650	852	848	99.53	4040	225	221	98.22	10048	4602	2.18
1055QC0007	15	300	86400	8890	8857	99.63	19635	2752	2724	98.98	62676	23724	2.64	70574	7969	7938	99.61	15109	2491	2465	98.96	51909	18665	2.78	15826	921	919	99.78	4526	261	259	99.23	10767	5059	2.13
1055QC0008	15	300	83228	8740	8709	99.65	18457	2596	2571	99.04	60330	22898	2.63	67437	7802	7772	99.62	14023	2322	2298	98.97	49569	17868	2.77	15791	938	937	99.89	4434	274	273	99.64	10761	5030	2.14
1055QC0009	15	300	84699	8843	8803	99.55	19775	2708	2675	98.78	61207	23492	2.61	68342	7903	7867	99.54	15028	2421	2391	98.76	50103	18239	2.75	16357	940	936	99.57	4747	287	284	98.95	11104	5253	2.11
1055QC0011	15	300	92466	9466	9420	99.51	20474	2799	2760	98.61	66656	25810	2.58	74292	8401	8360	99.51	15446	2495	2461	98.64	54360	19932	2.73	18174	1065	1060	99.53	5028	304	299	98.36	12296	5878	2.09
1055QC0012	15	300	97943	10607	10595	99.89	22885	3183	3177	99.81	69897	28046	2.49	78781	9396	9388	99.91	17290	2821	2816	99.82	56915	21866	2.6	19162	1211	1207	99.67	5595	362	361	99.72	12982	6180	2.1
1055QC0013	15	300	92125	9461	9443	99.81	21020	2836	2822	99.51	66528	25597	2.6	73574	8359	8343	99.81	15886	2526	2512	99.45	53857	19717	2.73	18551	1102	1100	99.82	5134	310	310	100	12671	5880	2.15
1055QC0014	15	300	96549	10064	10035	99.71	22299	3012	2990	99.27	69219	27330	2.53	76450	8872	8848	99.73	16562	2670	2650	99.25	55703	20747	2.68	20099	1192	1187	99.58	5737	342	340	99.42	13516	6583	2.05
1055QC0016	15	300	99058	10126	10102	99.76	22581	3069	3051	99.41	71090	27968	2.54	78004	8893	8874	99.79	16707	2699	2684	99.44	57001	21003	2.71	21054	1233	1228	99.59	5874	370	367	99.19	14089	6965	2.02
1055QC0017	15	300	98522	10249	10220	99.72	23491	3184	3163	99.34	70536	27986	2.52	77646	9036	9012	99.73	17471	2807	2790	99.39	56612	21034	2.69	20876	1213	1208	99.59	6020	377	373	98.94	13924	6952	2
1055QC0018	15	300	97772	10068	10048	99.8	22965	3131	3115	99.49	70048	27724	2.53	76813	8864	8845	99.79	17018	2750	2735	99.45	56032	20781	2.7	20959	1204	1203	99.92	5947	381	380	99.74	14016	6943	2.02
1055QC0020	15	300	99360	10247	10230	99.83	23301	3144	3132	99.62	71002	28358	2.5	77885	9000	8983	99.81	17130	2751	2739	99.56	56745	21140	2.68	21475	1247	1247	100	6171	393	393	100	14257	7218	1.98
1055QC0021	15	300	98354	10143	10118	99.75	23265	3016	2998	99.4	70413	27941	2.52	76864	8922	8902	99.78	16976	2637	2621	99.39	56111	20753	2.7	21490	1221	1216	99.59	6289	379	377	99.47	14302	7188	1.99
1055QC0022	15	300	97853	10096	10072	99.76	22171	3035	3018	99.44	70142	27711	2.53	76720	8861	8839	99.75	16398	2642	2626	99.39	56035	20685	2.71	21133	1235	1233	99.84	5773	393	392	99.75	14107	7026	2.01
1055QC0024	15	300	93885	9582	9548	99.65	21512	2864	2837	99.06	67537	26348	2.56	74213	8464	8433	99.63	16021	2543	2518	99.02	54305	19908	2.73	19672	1118	1115	99.73	5491	321	319	99.38	13232	6440	2.05
1055QC0025	15	300	96359	10072	10046	99.74	22274	3018	2999	99.37	68965	27394	2.52	75511	8863	8839	99.73	16461	2656	2638	99.32	55088	20423	2.7	20848	1209	1207	99.83	5813	362	361	99.72	13877	6971	1.99
1055QC0026	15	300	92704	9692	9677	99.85	21443	2890	2882	99.72	66466	26238	2.53	72847	8509	8501	99.91	15891	2541	2538	99.88	53166	19681	2.7	19857	1183	1176	99.41	5552	349	344	98.57	13300	6557	2.03
1055QC0028	15	300	92617	9575	9542	99.66	21554	2935	2917	99.39	66443	26174	2.54	72911	8471	8442	99.66	16022	2624	2608	99.39	53271	19640	2.71	19706	1104	1100	99.64	5532	311	309	99.36	13172	6534	2.02
1055QC0030	15	300	98516	10305	10283	99.79	23070	3113	3100	99.58	70485	28031	2.51	77700	9079	9058	99.77	17144	2755	2743	99.56	56607	21093	2.68	20816	1226	1225	99.92	5926	358	357	99.72	13878	6938	2
1055QC0003	16	300	92980	9682	9645	99.62	21479	2956	2931	99.15	66846	26134	2.56	74281	8569	8538	99.64	16068	2603	2583	99.23	54268	20013	2.71	18699	1113	1107	99.46	5411	353	348	98.58	12578	6121	2.05
1055QC0004	16	300	97866	10295	10225	99.32	22590	3139	3082	98.18	70430	27436	2.57	78898	9101	9036	99.29	17254	2780	2727	98.09	57427	21471	2.67	18968	1194	1189	99.58	5336	359	355	98.89	13003	5965	2.18
1055QC0005	16	300	97189	10121	10068	99.48	22658	3097	3073	99.23	69821	27368	2.55	77580	8948	8900	99.46	16944	2731	2709	99.19	56650	20930	2.71	19609	1173	1168	99.57	5714	366	364	99.45	13171	6438	2.05
1055QC0006	16	300	76200	8061	8026	99.57	17144	2379	2350	98.78	55526	20674	2.69	62378	7258	7227	99.57	13331	2165	2140	98.85	46026	16352	2.81	13822	803	799	99.5	3813	214	210	98.13	9500	4322	2.2
1055QC0007	16	300	82860	8634	8606	99.68	18853	2674	2651	99.14	60162	22698	2.65	67823	7763	7737	99.67	14538	2427	2406	99.13	49914	17909	2.79	15037	871	869	99.77	4315	247	245	99.19	10248	4789	2.14
1055QC0008	16	300	79707	8434	8406	99.67	17698	2511	2488	99.08	57847	21860	2.65	64747	7557	7529	99.63	13484	2252	2229	98.98	47638	17109	2.78	14960	877	877	100	4214	259	259	100	10209	4751	2.15
1055QC0009	16	300	81127	8593	8554	99.55	18983	2649	2617	98.79	58692	22435	2.62	65643	7702	7667	99.55	14469	2376	2347	98.78	48174	17469	2.76	15484	891	887	99.55	4514	273	270	98.9	10518	4966	2.12
1055QC0011	16	300	88915	9175	9131	99.52	19690	2719	2681	98.6	64155	24760	2.59	71595	8172	8133	99.52	14888	2434	2401	98.64	52446	19149	2.74	17320	1003	998	99.5	4802	285	280	98.25	11709	5611	2.09
1055QC0012	16	300	94226	10255	10243	99.88	22012	3071	3065	99.8	67310	26916	2.5	75973	9104	9096	99.91	16665	2729	2724	99.82	54936	21037	2.61	18253	1151	1147	99.65	5347	342	341	99.71	12374	5879	2.1
1055QC0013	16	300	88781	9177	9160	99.81	20243	2748	2734	99.49	64252	24529	2.62	71054	8124	8108	99.8	15316	2445	2431	99.43	52118	18936	2.75	17727	1053	1052	99.91	4927	303	303	100	12134	5593	2.17
1055QC0014	16	300	93073	9787	9759	99.71	21546	2928	2907	99.28	66845	26228	2.55	73837	8650	8627	99.73	16014	2604	2585	99.27	53879	19958	2.7	19236	1137	1132	99.56	5532	324	322	99.38	12966	6270	2.07
1055QC0016	16	300	95526	9862	9839	99.77	21735	2984	2966	99.4	68636	26890	2.55	75386	8677	8659	99.79	16123	2630	2615	99.43	55136	20250	2.72	20140	1185	1180	99.58	5612	354	351	99.15	13500	6640	2.03
1055QC0017	16	300	94998	9992	9963	99.71	22681	3110	3089	99.32	68091	26907	2.53	75053	8811	8787	99.73	16929	2741	2724	99.38	54753	20300	2.7	19945	1181	1176	99.58	5752	369	365	98.92	13338	6607	2.02
1055QC0018	16	300	94303	9800	9781	99.81	22115	3045	3030	99.51	67661	26642	2.54	74309	8649	8631	99.79	16436	2680	2666	99.48	54262	20047	2.71	19994	1151	1150	99.91	5679	365	364	99.73	13399	6595	2.03
1055QC0020	16	300	95952	10015	9998	99.83	22526	3082	3070	99.61	68673	27279	2.52	75419	8814	8797	99.81	16636	2702	2690	99.56	54990	20429	2.69	20533	1201	1201	100	5890	380	380	100	13683	6850	2
1055QC0021	16	300	94721	9861	9836	99.75	22369	2926	2908	99.38	67935	26786	2.54	74182	8677	8657	99.77	16389	2565	2549	99.38	54233	19949	2.72	20539	1184	1179	99.58	5980	361	359	99.45	13702	6837	2
1055QC0022	16	300	94313	9838	9814	99.76	21380	2941	2924	99.42	67743	26570	2.55	74171	8658	8636	99.75	15878	2565	2549	99.38	54247	19924	2.72	20142	1180	1178	99.83	5502	376	375	99.73	13496	6646	2.03
1055QC0024	16	300	90374	9297	9266	99.67	20714	2761	2736	99.09	65109	25265	2.58	71571	8231	8202	99.65	15452	2456	2433	99.06	52436	19135	2.74	18803	1066	1064	99.81	5262	305	303	99.34	12673	6130	2.07
1055QC0025	16	300	92851	9785	9760	99.74	21466	2915	2896	99.35	66534	26317	2.53	72955	8635	8612	99.73	15903	2574	2556	99.3	53266	19689	2.71	19896	1150	1148	99.83	5563	341	340	99.71	13268	6628	2
1055QC0026	16	300	89217	9419	9405	99.85	20663	2820	2812	99.72	64039	25178	2.54	70248	8284	8277	99.92	15367	2485	2482	99.88	51317	18931	2.71	18969	1135	1128	99.38	5296	335	330	98.51	12722	6247	2.04
1055QC0028	16	300	89200	9293	9260	99.64	20778	2850	2832	99.37	64063	25137	2.55	70350	8231	8202	99.65	15474	2551	2535	99.37	51451	18899	2.72	18850	1062	1058	99.62	5304	299	297	99.33	12612	6238	2.02
1055QC0030	16	300	94860	10019	9998	99.79	22207	3010	2998	99.6	67938	26922	2.52	74980	8845	8825	99.77	16553	2673	2662	99.59	54651	20329	2.69	19880	1174	1173	99.91	5654	337	336	99.7	13287	6593	2.02
1055QC0003	17	300	89794	9433	9399	99.64	20760	2875	2852	99.2	64638	25156	2.57	71907	8366	8338	99.67	15565	2538	2520	99.29	52571	19336	2.72	17887	1067	1061	99.44	5195	337	332	98.52	12067	5820	2.07
1055QC0004	17	300	94642	10030	9962	99.32	21857	3056	3001	98.2	68198	26444	2.58	76405	8880	8817	99.29	16739	2713	2662	98.12	55677	20728	2.69	18237	1150	1145	99.57	5118	343	339	98.83	12521	5716	2.19
1055QC0005	17	300	93902	9864	9812	99.47	21871	3008	2984	99.2	67545	26357	2.56	75132	8735	8688	99.46	16408	2655	2633	99.17	54927	20205	2.72	18770	1129	1124	99.56	5463	353	351	99.43	12618	6152	2.05
1055QC0006	17	300	72819	7781	7747	99.56	16375	2297	2269	98.78	53124	19695	2.7	59779	7022	6992	99.57	12751	2096	2072	98.85	44147	15632	2.82	13040	759	755	99.47	3624	201	197	98.01	8977	4063	2.21
1055QC0007	17	300	79532	8367	8341	99.69	18131	2600	2577	99.12	57789	21743	2.66	65248	7549	7525	99.68	14022	2371	2350	99.11	48048	17200	2.79	14284	818	816	99.76	4109	229	227	99.13	9741	4543	2.14
1055QC0008	17	300	76424	8149	8123	99.68	16988	2429	2407	99.09	55539	20885	2.66	62254	7335	7309	99.65	12984	2190	2168	99	45853	16401	2.8	14170	814	814	100	4004	239	239	100	9686	4484	2.16
1055QC0009	17	300	77873	8315	8277	99.54	18264	2580	2549	98.8	56436	21437	2.63	63179	7474	7440	99.55	13969	2321	2293	98.79	46427	16752	2.77	14694	841	837	99.52	4295	259	256	98.84	10009	4685	2.14
1055QC0011	17	300	85623	8943	8899	99.51	18943	2641	2603	98.56	61872	23751	2.61	69120	7997	7958	99.51	14372	2374	2341	98.61	50692	18428	2.75	16503	946	941	99.47	4571	267	262	98.13	11180	5323	2.1
1055QC0012	17	300	90955	9946	9935	99.89	21263	2979	2974	99.83	65034	25921	2.51	73455	8847	8840	99.92	16111	2651	2647	99.85	53148	20307	2.62	17500	1099	1095	99.64	5152	328	327	99.7	11886	5614	2.12
1055QC0013	17	300	85690	8940	8923	99.81	19527	2677	2663	99.48	62109	23581	2.63	68761	7929	7913	99.8	14797	2386	2372	99.41	50482	18279	2.76	16929	1011	1010	99.9	4730	291	291	100	11627	5302	2.19
1055QC0014	17	300	89836	9526	9499	99.72	20788	2843	2823	99.3	64587	25249	2.56	71395	8429	8406	99.73	15485	2535	2516	99.25	52146	19249	2.71	18441	1097	1093	99.64	5303	308	307	99.68	12441	6000	2.07
1055QC0016	17	300	92266	9607	9584	99.76	20990	2909	2891	99.38	66407	25859	2.57	73011	8480	8462	99.79	15630	2571	2556	99.42	53467	19544	2.74	19255	1127	1122	99.56	5360	338	335	99.11	12940	6315	2.05
1055QC0017	17	300	91690	9736	9708	99.71	21903	3019	2999	99.34	65850	25840	2.55	72622	8604	8581	99.73	16381	2663	2647	99.4	53068	19554	2.71	19068	1132	1127	99.56	5522	356	352	98.88	12782	6286	2.03
1055QC0018	17	300	91101	9561	9542	99.8	21364	2968	2953	99.49	65434	25667	2.55	71975	8446	8428	99.79	15924	2612	2598	99.46	52586	19389	2.71	19126	1115	1114	99.91	5440	356	355	99.72	12848	6278	2.05
1055QC0020	17	300	92788	9746	9729	99.83	21808	2993	2981	99.6	66516	26272	2.53	73114	8598	8581	99.8	16122	2632	2620	99.54	53360	19754	2.7	19674	1148	1148	100	5686	361	361	100	13156	6518	2.02
1055QC0021	17	300	91569	9595	9570	99.74	21629	2843	2825	99.37	65751	25818	2.55	71896	8459	8439	99.76	15866	2496	2480	99.36	52609	19287	2.73	19673	1136	1131	99.56	5763	347	345	99.42	13142	6531	2.01
1055QC0022	17	300	91093	9578	9556	99.77	20633	2853	2838	99.47	65556	25537	2.57	71816	8442	8422	99.76	15373	2500	2486	99.44	52587	19229	2.73	19277	1136	1134	99.82	5260	353	352	99.72	12969	6308	2.06
1055QC0024	17	300	87187	9059	9030	99.68	20001	2698	2674	99.11	62936	24251	2.6	69215	8033	8006	99.66	14974	2404	2382	99.08	50801	18414	2.76	17972	1026	1024	99.81	5027	294	292	99.32	12135	5837	2.08
1055QC0025	17	300	89666	9511	9487	99.75	20682	2832	2814	99.36	64330	25336	2.54	70588	8407	8385	99.74	15349	2503	2486	99.32	51567	19021	2.71	19078	1104	1102	99.82	5333	329	328	99.7	12763	6315	2.02
1055QC0026	17	300	86031	9154	9141	99.86	19928	2743	2736	99.74	61807	24224	2.55	67903	8069	8063	99.93	14837	2420	2418	99.92	49627	18276	2.72	18128	1085	1078	99.35	5091	323	318	98.45	12180	5948	2.05
1055QC0028	17	300	85927	9023	8990	99.63	20031	2770	2752	99.35	61773	24154	2.56	67942	8007	7978	99.64	14967	2485	2469	99.36	49746	18196	2.73	17985	1016	1012	99.61	5064	285	283	99.3	12027	5958	2.02
1055QC0030	17	300	91382	9751	9730	99.78	21411	2926	2914	99.59	65529	25853	2.53	72346	8611	8591	99.77	15972	2593	2582	99.58	52792	19554	2.7	19036	1140	1139	99.91	5439	333	332	99.7	12737	6299	2.02
1055QC0003	18	300	86655	9140	9106	99.63	20036	2784	2761	99.17	62453	24202	2.58	69543	8125	8097	99.66	15054	2461	2443	99.27	50897	18646	2.73	17112	1015	1009	99.41	4982	323	318	98.45	11556	5556	2.08
1055QC0004	18	300	91658	9769	9706	99.36	21168	2973	2922	98.28	66131	25527	2.59	74170	8665	8607	99.33	16243	2640	2593	98.22	54099	20071	2.7	17488	1104	1099	99.55	4925	333	329	98.8	12032	5456	2.21
1055QC0005	18	300	90859	9606	9556	99.48	21164	2925	2903	99.25	65405	25454	2.57	72855	8517	8472	99.47	15903	2586	2566	99.23	53287	19568	2.72	18004	1089	1084	99.54	5261	339	337	99.41	12118	5886	2.06
1055QC0006	18	300	69782	7500	7467	99.56	15676	2212	2185	98.78	50942	18840	2.7	57396	6788	6759	99.57	12221	2023	2000	98.86	42403	14993	2.83	12386	712	708	99.44	3455	189	185	97.88	8539	3847	2.22
1055QC0007	18	300	76450	8083	8058	99.69	17430	2513	2491	99.12	55599	20851	2.67	62821	7303	7280	99.69	13495	2291	2271	99.13	46304	16517	2.8	13629	780	778	99.74	3935	222	220	99.1	9295	4334	2.14
1055QC0008	18	300	73433	7872	7849	99.71	16343	2352	2333	99.19	53438	19995	2.67	59961	7110	7087	99.68	12504	2126	2107	99.11	44205	15756	2.81	13472	762	762	100	3839	226	226	100	9233	4239	2.18
1055QC0009	18	300	74740	8044	8007	99.54	17498	2489	2459	98.79	54158	20582	2.63	60812	7245	7211	99.53	13409	2245	2217	98.75	44682	16130	2.77	13928	799	796	99.62	4089	244	242	99.18	9476	4452	2.13
1055QC0011	18	300	82551	8708	8668	99.54	18278	2564	2530	98.67	59735	22816	2.62	66767	7802	7765	99.53	13890	2308	2277	98.66	49032	17735	2.76	15784	906	903	99.67	4388	256	253	98.83	10703	5081	2.11
1055QC0012	18	300	87832	9656	9645	99.89	20507	2889	2884	99.83	62807	25025	2.51	71071	8615	8608	99.92	15590	2584	2580	99.85	51430	19641	2.62	16761	1041	1037	99.62	4917	305	304	99.67	11377	5384	2.11
1055QC0013	18	300	82752	8706	8689	99.8	18887	2613	2599	99.46	60053	22699	2.65	66556	7732	7716	99.79	14343	2330	2316	99.4	48912	17644	2.77	16196	974	973	99.9	4544	283	283	100	11141	5055	2.2
1055QC0014	18	300	86701	9256	9229	99.71	20060	2760	2740	99.28	62395	24306	2.57	69021	8205	8182	99.72	14948	2460	2441	99.23	50456	18565	2.72	17680	1051	1047	99.62	5112	300	299	99.67	11939	5741	2.08
1055QC0016	18	300	89114	9340	9319	99.78	20273	2823	2807	99.43	64207	24907	2.58	70691	8263	8246	99.79	15156	2505	2491	99.44	51818	18873	2.75	18423	1077	1073	99.63	5117	318	316	99.37	12389	6034	2.05
1055QC0017	18	300	88608	9500	9474	99.73	21129	2939	2920	99.35	63688	24920	2.56	70319	8402	8381	99.75	15838	2596	2581	99.42	51403	18916	2.72	18289	1098	1093	99.54	5291	343	339	98.83	12285	6004	2.05
1055QC0018	18	300	88050	9300	9282	99.81	20650	2892	2877	99.48	63273	24777	2.55	69752	8232	8215	99.79	15462	2552	2538	99.45	50974	18778	2.71	18298	1068	1067	99.91	5188	340	339	99.71	12299	5999	2.05
1055QC0020	18	300	89670	9492	9475	99.82	21030	2908	2896	99.59	64321	25349	2.54	70834	8393	8376	99.8	15591	2565	2553	99.53	51672	19162	2.7	18836	1099	1099	100	5439	343	343	100	12649	6187	2.04
1055QC0021	18	300	88627	9346	9321	99.73	20904	2769	2751	99.35	63731	24896	2.56	69731	8268	8248	99.76	15349	2441	2425	99.34	51090	18641	2.74	18896	1078	1073	99.54	5555	328	326	99.39	12641	6255	2.02
1055QC0022	18	300	88140	9310	9290	99.79	19969	2777	2764	99.53	63479	24661	2.57	69631	8220	8201	99.77	14888	2440	2427	99.47	51007	18624	2.74	18509	1090	1089	99.91	5081	337	337	100	12472	6037	2.07
1055QC0024	18	300	84090	8799	8772	99.69	19260	2612	2590	99.16	60779	23311	2.61	66935	7822	7797	99.68	14458	2334	2314	99.14	49175	17760	2.77	17155	977	975	99.8	4802	278	276	99.28	11604	5551	2.09
1055QC0025	18	300	86605	9226	9203	99.75	19946	2757	2740	99.38	62175	24430	2.55	68342	8177	8156	99.74	14827	2438	2422	99.34	49934	18408	2.71	18263	1049	1047	99.81	5119	319	318	99.69	12241	6022	2.03
1055QC0026	18	300	83052	8907	8894	99.85	19233	2666	2659	99.74	59726	23326	2.56	65716	7868	7862	99.92	14372	2363	2361	99.92	48059	17657	2.72	17336	1039	1032	99.33	4861	303	298	98.35	11667	5669	2.06
1055QC0028	18	300	82962	8793	8761	99.64	19302	2697	2679	99.33	59733	23229	2.57	65756	7820	7791	99.63	14473	2428	2412	99.34	48193	17563	2.74	17206	973	970	99.69	4829	269	267	99.26	11540	5666	2.04
1055QC0030	18	300	88190	9491	9471	99.79	20680	2855	2844	99.61	63313	24877	2.55	69934	8399	8380	99.77	15439	2533	2523	99.61	51085	18849	2.71	18256	1092	1091	99.91	5241	322	321	99.69	12228	6028	2.03
1055QC0003	19	300	83832	8940	8906	99.62	19381	2719	2696	99.15	60469	23363	2.59	67441	7967	7939	99.65	14604	2415	2397	99.25	49381	18060	2.73	16391	973	967	99.38	4777	304	299	98.36	11088	5303	2.09
1055QC0004	19	300	88719	9516	9455	99.36	20508	2896	2846	98.27	64066	24653	2.6	71890	8455	8399	99.34	15756	2578	2532	98.22	52495	19395	2.71	16829	1061	1056	99.53	4752	318	314	98.74	11571	5258	2.2
1055QC0005	19	300	87920	9350	9303	99.5	20457	2848	2827	99.26	63410	24510	2.59	70646	8307	8264	99.48	15392	2522	2503	99.25	51736	18910	2.74	17274	1043	1039	99.62	5065	326	324	99.39	11674	5600	2.08
1055QC0006	19	300	67013	7262	7230	99.56	15035	2140	2114	98.79	48939	18074	2.71	55286	6592	6564	99.58	11762	1964	1942	98.88	40846	14440	2.83	11727	670	666	99.4	3273	176	172	97.73	8093	3634	2.23
1055QC0007	19	300	73514	7837	7814	99.71	16784	2447	2427	99.18	53489	20025	2.67	60598	7096	7074	99.69	13029	2237	2218	99.15	44670	15928	2.8	12916	741	740	99.87	3755	210	209	99.52	8819	4097	2.15
1055QC0008	19	300	70569	7601	7580	99.72	15708	2268	2251	99.25	51417	19152	2.68	57772	6875	6854	99.69	12041	2049	2032	99.17	42645	15127	2.82	12797	726	726	100	3667	219	219	100	8772	4025	2.18
1055QC0009	19	300	71765	7791	7757	99.56	16812	2407	2379	98.84	52066	19699	2.64	58559	7041	7009	99.55	12926	2181	2154	98.76	43072	15487	2.78	13206	750	748	99.73	3886	226	225	99.56	8994	4212	2.14
1055QC0011	19	300	79496	8436	8396	99.53	17634	2481	2447	98.63	57566	21930	2.62	64466	7582	7545	99.51	13443	2246	2215	98.62	47359	17107	2.77	15030	854	851	99.65	4191	235	232	98.72	10207	4823	2.12
1055QC0012	19	300	84828	9374	9364	99.89	19832	2809	2805	99.86	60732	24096	2.52	68790	8374	8367	99.92	15103	2514	2510	99.84	49815	18975	2.63	16038	1000	997	99.7	4729	295	295	100	10917	5121	2.13
1055QC0013	19	300	80006	8487	8471	99.81	18266	2549	2536	99.49	58140	21866	2.66	64478	7558	7543	99.8	13896	2279	2266	99.43	47440	17038	2.78	15528	929	928	99.89	4370	270	270	100	10700	4828	2.22
1055QC0014	19	300	83828	9046	9019	99.7	19389	2705	2685	99.26	60402	23426	2.58	66901	8032	8009	99.71	14474	2413	2394	99.21	48954	17947	2.73	16927	1014	1010	99.61	4915	292	291	99.66	11448	5479	2.09
1055QC0016	19	300	86235	9103	9083	99.78	19659	2755	2740	99.46	62217	24018	2.59	68578	8060	8044	99.8	14722	2447	2434	99.47	50308	18270	2.75	17657	1043	1039	99.62	4937	308	306	99.35	11909	5748	2.07
1055QC0017	19	300	85792	9258	9233	99.73	20467	2864	2846	99.37	61733	24059	2.57	68209	8214	8194	99.76	15365	2538	2524	99.45	49907	18302	2.73	17583	1044	1039	99.52	5102	326	322	98.77	11826	5757	2.05
1055QC0018	19	300	85151	9049	9033	99.82	19989	2815	2802	99.54	61243	23908	2.56	67607	8024	8009	99.81	14996	2488	2476	99.52	49433	18174	2.72	17544	1025	1024	99.9	4993	327	326	99.69	11810	5734	2.06
1055QC0020	19	300	86880	9267	9252	99.84	20334	2834	2823	99.61	62393	24487	2.55	68767	8214	8199	99.82	15098	2507	2496	99.56	50212	18555	2.71	18113	1053	1053	100	5236	327	327	100	12181	5932	2.05
1055QC0021	19	300	85901	9132	9107	99.73	20238	2711	2693	99.34	61838	24063	2.57	67757	8091	8071	99.75	14898	2391	2375	99.33	49674	18083	2.75	18144	1041	1036	99.52	5340	320	318	99.38	12164	5980	2.03
1055QC0022	19	300	85317	9067	9048	99.79	19327	2707	2695	99.56	61543	23774	2.59	67553	8027	8009	99.78	14441	2388	2376	99.5	49559	17994	2.75	17764	1040	1039	99.9	4886	319	319	100	11984	5780	2.07
1055QC0024	19	300	81210	8581	8555	99.7	18560	2544	2523	99.17	58750	22460	2.62	64798	7644	7620	99.69	13964	2276	2257	99.17	47618	17180	2.77	16412	937	935	99.79	4596	268	266	99.25	11132	5280	2.11
1055QC0025	19	300	83766	8957	8936	99.77	19300	2679	2663	99.4	60204	23562	2.56	66216	7948	7929	99.76	14368	2369	2354	99.37	48432	17784	2.72	17550	1009	1007	99.8	4932	310	309	99.68	11772	5778	2.04
1055QC0026	19	300	80324	8688	8675	99.85	18589	2603	2596	99.73	57839	22485	2.57	63671	7689	7683	99.92	13917	2315	2313	99.91	46610	17061	2.73	16653	999	992	99.3	4672	288	283	98.26	11229	5424	2.07
1055QC0028	19	300	80064	8565	8535	99.65	18579	2621	2604	99.35	57691	22373	2.58	63620	7624	7597	99.65	13965	2363	2348	99.37	46655	16965	2.75	16444	941	938	99.68	4614	258	256	99.22	11036	5408	2.04
1055QC0030	19	300	85292	9241	9222	99.79	20000	2770	2759	99.6	61283	24009	2.55	67752	8188	8170	99.78	14944	2459	2449	99.59	49535	18217	2.72	17540	1053	1052	99.91	5056	311	310	99.68	11748	5792	2.03
1055QC0003	20	300	81092	8712	8682	99.66	18763	2645	2626	99.28	58528	22564	2.59	65377	7776	7750	99.67	14166	2353	2337	99.32	47893	17484	2.74	15715	936	932	99.57	4597	292	289	98.97	10635	5080	2.09
1055QC0004	20	300	86019	9292	9234	99.38	19864	2828	2781	98.34	62181	23838	2.61	69833	8276	8223	99.36	15298	2522	2479	98.3	51034	18799	2.71	16186	1016	1011	99.51	4566	306	302	98.69	11147	5039	2.21
1055QC0005	20	300	85069	9112	9068	99.52	19769	2760	2741	99.31	61425	23644	2.6	68525	8120	8080	99.51	14908	2455	2438	99.31	50220	18305	2.74	16544	992	988	99.6	4861	305	303	99.34	11205	5339	2.1
1055QC0006	20	300	64364	7039	7008	99.56	14443	2071	2046	98.79	47050	17314	2.72	53223	6405	6377	99.56	11314	1906	1884	98.85	39363	13860	2.84	11141	634	631	99.53	3129	165	162	98.18	7687	3454	2.23
1055QC0007	20	300	70790	7581	7559	99.71	16139	2368	2349	99.2	51520	19270	2.67	58484	6882	6861	99.69	12554	2171	2153	99.17	43106	15378	2.8	12306	699	698	99.86	3585	197	196	99.49	8414	3892	2.16
1055QC0008	20	300	67810	7368	7348	99.73	15064	2195	2179	99.27	49421	18389	2.69	55658	6684	6664	99.7	11569	1990	1974	99.2	41088	14570	2.82	12152	684	684	100	3495	205	205	100	8333	3819	2.18
1055QC0009	20	300	68982	7540	7510	99.6	16150	2327	2302	98.93	50081	18901	2.65	56387	6833	6804	99.58	12428	2114	2089	98.82	41503	14884	2.79	12595	707	706	99.86	3722	213	213	100	8578	4017	2.14
1055QC0011	20	300	76782	8204	8165	99.52	17004	2414	2381	98.63	55647	21135	2.63	62437	7394	7358	99.51	12990	2188	2158	98.63	45887	16550	2.77	14345	810	807	99.63	4014	226	223	98.67	9760	4585	2.13
1055QC0012	20	300	82104	9111	9101	99.89	19180	2730	2726	99.85	58815	23289	2.53	66669	8146	8139	99.91	14625	2445	2441	99.84	48300	18369	2.63	15435	965	962	99.69	4555	285	285	100	10515	4920	2.14
1055QC0013	20	300	77399	8300	8284	99.81	17680	2495	2482	99.48	56282	21117	2.67	62529	7397	7382	99.8	13483	2233	2220	99.42	46029	16500	2.79	14870	903	902	99.89	4197	262	262	100	10253	4617	2.22
1055QC0014	20	300	81199	8820	8795	99.72	18789	2645	2627	99.32	58530	22669	2.58	64968	7856	7835	99.73	14065	2370	2353	99.28	47549	17419	2.73	16231	964	960	99.59	4724	275	274	99.64	10981	5250	2.09
1055QC0016	20	300	83559	8900	8882	99.8	19029	2693	2680	99.52	60317	23242	2.6	66571	7889	7874	99.81	14267	2396	2384	99.5	48836	17735	2.75	16988	1011	1008	99.7	4762	297	296	99.66	11481	5507	2.08
1055QC0017	20	300	83042	9007	8985	99.76	19845	2787	2772	99.46	59830	23212	2.58	66145	8010	7993	99.79	14923	2474	2463	99.56	48446	17699	2.74	16897	997	992	99.5	4922	313	309	98.72	11384	5513	2.06
1055QC0018	20	300	82510	8817	8801	99.82	19357	2745	2732	99.53	59432	23078	2.58	65629	7839	7824	99.81	14544	2431	2419	99.51	48035	17594	2.73	16881	978	977	99.9	4813	314	313	99.68	11397	5484	2.08
1055QC0020	20	300	84200	9035	9021	99.85	19686	2742	2732	99.64	60545	23655	2.56	66804	8016	8002	99.83	14633	2430	2420	99.59	48837	17967	2.72	17396	1019	1019	100	5053	312	312	100	11708	5688	2.06
1055QC0021	20	300	83265	8918	8895	99.74	19625	2645	2629	99.4	59949	23316	2.57	65800	7908	7889	99.76	14480	2336	2321	99.36	48232	17568	2.75	17465	1010	1006	99.6	5145	309	308	99.68	11717	5748	2.04
1055QC0022	20	300	82726	8861	8842	99.79	18747	2640	2628	99.55	59737	22989	2.6	65650	7857	7839	99.77	14034	2332	2320	99.49	48202	17448	2.76	17076	1004	1003	99.9	4713	308	308	100	11535	5541	2.08
1055QC0024	20	300	78600	8372	8347	99.7	17973	2467	2447	99.19	56931	21669	2.63	62876	7474	7450	99.68	13576	2216	2197	99.14	46239	16637	2.78	15724	898	897	99.89	4397	251	250	99.6	10692	5032	2.12
1055QC0025	20	300	81046	8724	8704	99.77	18696	2619	2604	99.43	58274	22772	2.56	64245	7757	7739	99.77	13948	2318	2304	99.4	47004	17241	2.73	16801	967	965	99.79	4748	301	300	99.67	11270	5531	2.04
1055QC0026	20	300	77655	8437	8425	99.86	17967	2529	2522	99.72	55942	21713	2.58	61699	7489	7483	99.92	13461	2254	2252	99.91	45165	16534	2.73	15956	948	942	99.37	4506	275	270	98.18	10777	5179	2.08
1055QC0028	20	300	77398	8352	8322	99.64	17912	2555	2538	99.33	55821	21577	2.59	61656	7458	7431	99.64	13494	2311	2296	99.35	45243	16413	2.76	15742	894	891	99.66	4418	244	242	99.18	10578	5164	2.05
1055QC0030	20	300	82494	8999	8980	99.79	19286	2693	2682	99.59	59319	23175	2.56	65637	7987	7969	99.77	14402	2393	2383	99.58	48001	17636	2.72	16857	1012	1011	99.9	4884	300	299	99.67	11318	5539	2.04
1055QC0003	1	400	199571	18815	18705	99.42	89748	9576	9531	99.53	137871	61700	2.23	116989	12327	12273	99.56	31417	4377	4343	99.22	83978	33011	2.54	82582	6488	6432	99.14	58331	5199	5188	99.79	53893	28689	1.88
1055QC0004	1	400	212963	20406	20245	99.21	99870	10701	10615	99.2	147595	65368	2.26	122484	12996	12894	99.22	33364	4636	4562	98.4	87822	34662	2.53	90479	7410	7351	99.2	66506	6065	6053	99.8	59773	30706	1.95
1055QC0005	1	400	215995	20463	20102	98.24	103124	10751	10693	99.46	148763	67232	2.21	121425	12796	12664	98.97	33710	4568	4522	98.99	87013	34412	2.53	94570	7667	7438	97.01	69414	6183	6171	99.81	61750	32820	1.88
1055QC0006	1	400	158040	14561	14479	99.44	61430	6381	6319	99.03	110860	47180	2.35	106234	11098	11037	99.45	28845	3964	3913	98.71	76724	29510	2.6	51806	3463	3442	99.39	32585	2417	2406	99.54	34136	17670	1.93
1055QC0007	1	400	175228	15895	15803	99.42	72804	7442	7380	99.17	122230	52998	2.31	112007	11569	11504	99.44	30111	4215	4160	98.7	80710	31297	2.58	63221	4326	4299	99.38	42693	3227	3220	99.78	41520	21701	1.91
1055QC0008	1	400	171387	15759	15673	99.45	71579	7348	7295	99.28	119001	52386	2.27	108051	11295	11235	99.47	28907	3995	3949	98.85	77935	30116	2.59	63336	4464	4438	99.42	42672	3353	3346	99.79	41066	22270	1.84
1055QC0009	1	400	178981	16473	16386	99.47	78067	7925	7873	99.34	124141	54840	2.26	110613	11637	11582	99.53	31022	4214	4170	98.96	79706	30907	2.58	68368	4836	4804	99.34	47045	3711	3703	99.78	44435	23933	1.86
1055QC0011	1	400	186279	17118	17015	99.4	78721	8033	7965	99.15	129147	57132	2.26	114405	12003	11925	99.35	29934	4114	4056	98.59	82133	32272	2.55	71874	5115	5090	99.51	48787	3919	3909	99.74	47014	24860	1.89
1055QC0012	1	400	207335	20510	20430	99.61	96166	10492	10473	99.82	141946	65389	2.17	121731	13399	13373	99.81	33898	4718	4703	99.68	86911	34820	2.5	85604	7111	7057	99.24	62268	5774	5770	99.93	55035	30569	1.8
1055QC0013	1	400	188699	17030	16967	99.63	83554	8219	8181	99.54	130151	58548	2.22	112265	11668	11631	99.68	30493	4101	4072	99.29	80712	31553	2.56	76434	5362	5336	99.52	53061	4118	4109	99.78	49439	26995	1.83
1055QC0014	1	400	198931	18571	18492	99.57	89081	9194	9153	99.55	136719	62212	2.2	116820	12492	12456	99.71	31828	4431	4403	99.37	83820	33000	2.54	82111	6079	6036	99.29	57253	4763	4750	99.73	52899	29212	1.81
1055QC0016	1	400	222407	20512	20403	99.47	109244	11147	11104	99.61	152669	69738	2.19	118978	12529	12483	99.63	32453	4516	4487	99.36	85322	33656	2.54	103429	7983	7920	99.21	76791	6631	6617	99.79	67347	36082	1.87
1055QC0017	1	400	214844	20278	20183	99.53	103941	10889	10841	99.56	147526	67318	2.19	118121	12624	12583	99.68	33153	4536	4506	99.34	84688	33433	2.53	96723	7654	7600	99.29	70788	6353	6335	99.72	62838	33885	1.85
1055QC0018	1	400	218975	20417	20332	99.58	107452	11109	11072	99.67	150253	68722	2.19	117392	12439	12404	99.72	32769	4482	4454	99.38	84165	33227	2.53	101583	7978	7928	99.37	74683	6627	6618	99.86	66088	35495	1.86
1055QC0020	1	400	218135	20154	20077	99.62	106156	10675	10638	99.65	149187	68948	2.16	118266	12693	12651	99.67	32938	4580	4551	99.37	84722	33544	2.53	99869	7461	7426	99.53	73218	6095	6087	99.87	64465	35404	1.82
1055QC0021	1	400	216689	19928	19839	99.55	105939	10473	10434	99.63	148695	67994	2.19	116420	12456	12421	99.72	32271	4347	4320	99.38	83594	32826	2.55	100269	7472	7418	99.28	73668	6126	6114	99.8	65101	35168	1.85
1055QC0022	1	400	218957	19994	19917	99.61	107260	10716	10687	99.73	149168	69789	2.14	115984	12213	12181	99.74	31473	4257	4235	99.48	83256	32728	2.54	102973	7781	7736	99.42	75787	6459	6452	99.89	65912	37061	1.78
1055QC0024	1	400	205225	18619	18534	99.54	96336	9536	9489	99.51	141774	63451	2.23	114630	12027	11973	99.55	31259	4227	4187	99.05	82430	32200	2.56	90595	6592	6561	99.53	65077	5309	5302	99.87	59344	31251	1.9
1055QC0025	1	400	220617	20822	20745	99.63	109817	11348	11309	99.66	151337	69280	2.18	116229	12540	12499	99.67	32153	4416	4385	99.3	83415	32814	2.54	104388	8282	8246	99.57	77664	6932	6924	99.88	67922	36466	1.86
1055QC0026	1	400	208893	19579	19509	99.64	101462	10459	10429	99.71	142630	66263	2.15	113269	12127	12095	99.74	31413	4325	4305	99.54	81311	31958	2.54	95624	7452	7414	99.49	70049	6134	6124	99.84	61319	34305	1.79
1055QC0028	1	400	211140	19404	19148	98.68	103783	10291	10248	99.58	144202	66938	2.15	114006	12117	12027	99.26	32084	4406	4373	99.25	81749	32257	2.53	97134	7287	7121	97.72	71699	5885	5875	99.83	62453	34681	1.8
1055QC0030	1	400	225492	21248	21154	99.56	112485	11537	11509	99.76	153789	71703	2.14	120934	13055	13014	99.69	34200	4737	4714	99.51	86713	34221	2.53	104558	8193	8140	99.35	78285	6800	6795	99.93	67076	37482	1.79
1055QC0003	2	400	199571	18815	18705	99.42	89748	9576	9531	99.53	137871	61700	2.23	116989	12327	12273	99.56	31417	4377	4343	99.22	83978	33011	2.54	82582	6488	6432	99.14	58331	5199	5188	99.79	53893	28689	1.88
1055QC0004	2	400	212963	20406	20245	99.21	99870	10701	10615	99.2	147595	65368	2.26	122484	12996	12894	99.22	33364	4636	4562	98.4	87822	34662	2.53	90479	7410	7351	99.2	66506	6065	6053	99.8	59773	30706	1.95
1055QC0005	2	400	215995	20463	20102	98.24	103124	10751	10693	99.46	148763	67232	2.21	121425	12796	12664	98.97	33710	4568	4522	98.99	87013	34412	2.53	94570	7667	7438	97.01	69414	6183	6171	99.81	61750	32820	1.88
1055QC0006	2	400	158040	14561	14479	99.44	61430	6381	6319	99.03	110860	47180	2.35	106234	11098	11037	99.45	28845	3964	3913	98.71	76724	29510	2.6	51806	3463	3442	99.39	32585	2417	2406	99.54	34136	17670	1.93
1055QC0007	2	400	175228	15895	15803	99.42	72804	7442	7380	99.17	122230	52998	2.31	112007	11569	11504	99.44	30111	4215	4160	98.7	80710	31297	2.58	63221	4326	4299	99.38	42693	3227	3220	99.78	41520	21701	1.91
1055QC0008	2	400	171387	15759	15673	99.45	71579	7348	7295	99.28	119001	52386	2.27	108051	11295	11235	99.47	28907	3995	3949	98.85	77935	30116	2.59	63336	4464	4438	99.42	42672	3353	3346	99.79	41066	22270	1.84
1055QC0009	2	400	178981	16473	16386	99.47	78067	7925	7873	99.34	124141	54840	2.26	110613	11637	11582	99.53	31022	4214	4170	98.96	79706	30907	2.58	68368	4836	4804	99.34	47045	3711	3703	99.78	44435	23933	1.86
1055QC0011	2	400	186279	17118	17015	99.4	78721	8033	7965	99.15	129147	57132	2.26	114405	12003	11925	99.35	29934	4114	4056	98.59	82133	32272	2.55	71874	5115	5090	99.51	48787	3919	3909	99.74	47014	24860	1.89
1055QC0012	2	400	207335	20510	20430	99.61	96166	10492	10473	99.82	141946	65389	2.17	121731	13399	13373	99.81	33898	4718	4703	99.68	86911	34820	2.5	85604	7111	7057	99.24	62268	5774	5770	99.93	55035	30569	1.8
1055QC0013	2	400	188699	17030	16967	99.63	83554	8219	8181	99.54	130151	58548	2.22	112265	11668	11631	99.68	30493	4101	4072	99.29	80712	31553	2.56	76434	5362	5336	99.52	53061	4118	4109	99.78	49439	26995	1.83
1055QC0014	2	400	198931	18571	18492	99.57	89081	9194	9153	99.55	136719	62212	2.2	116820	12492	12456	99.71	31828	4431	4403	99.37	83820	33000	2.54	82111	6079	6036	99.29	57253	4763	4750	99.73	52899	29212	1.81
1055QC0016	2	400	222407	20512	20403	99.47	109244	11147	11104	99.61	152669	69738	2.19	118978	12529	12483	99.63	32453	4516	4487	99.36	85322	33656	2.54	103429	7983	7920	99.21	76791	6631	6617	99.79	67347	36082	1.87
1055QC0017	2	400	214844	20278	20183	99.53	103941	10889	10841	99.56	147526	67318	2.19	118121	12624	12583	99.68	33153	4536	4506	99.34	84688	33433	2.53	96723	7654	7600	99.29	70788	6353	6335	99.72	62838	33885	1.85
1055QC0018	2	400	218975	20417	20332	99.58	107452	11109	11072	99.67	150253	68722	2.19	117392	12439	12404	99.72	32769	4482	4454	99.38	84165	33227	2.53	101583	7978	7928	99.37	74683	6627	6618	99.86	66088	35495	1.86
1055QC0020	2	400	218135	20154	20077	99.62	106156	10675	10638	99.65	149187	68948	2.16	118266	12693	12651	99.67	32938	4580	4551	99.37	84722	33544	2.53	99869	7461	7426	99.53	73218	6095	6087	99.87	64465	35404	1.82
1055QC0021	2	400	216689	19928	19839	99.55	105939	10473	10434	99.63	148695	67994	2.19	116420	12456	12421	99.72	32271	4347	4320	99.38	83594	32826	2.55	100269	7472	7418	99.28	73668	6126	6114	99.8	65101	35168	1.85
1055QC0022	2	400	218957	19994	19917	99.61	107260	10716	10687	99.73	149168	69789	2.14	115984	12213	12181	99.74	31473	4257	4235	99.48	83256	32728	2.54	102973	7781	7736	99.42	75787	6459	6452	99.89	65912	37061	1.78
1055QC0024	2	400	205225	18619	18534	99.54	96336	9536	9489	99.51	141774	63451	2.23	114630	12027	11973	99.55	31259	4227	4187	99.05	82430	32200	2.56	90595	6592	6561	99.53	65077	5309	5302	99.87	59344	31251	1.9
1055QC0025	2	400	220617	20822	20745	99.63	109817	11348	11309	99.66	151337	69280	2.18	116229	12540	12499	99.67	32153	4416	4385	99.3	83415	32814	2.54	104388	8282	8246	99.57	77664	6932	6924	99.88	67922	36466	1.86
1055QC0026	2	400	208893	19579	19509	99.64	101462	10459	10429	99.71	142630	66263	2.15	113269	12127	12095	99.74	31413	4325	4305	99.54	81311	31958	2.54	95624	7452	7414	99.49	70049	6134	6124	99.84	61319	34305	1.79
1055QC0028	2	400	211140	19404	19148	98.68	103783	10291	10248	99.58	144202	66938	2.15	114006	12117	12027	99.26	32084	4406	4373	99.25	81749	32257	2.53	97134	7287	7121	97.72	71699	5885	5875	99.83	62453	34681	1.8
1055QC0030	2	400	225492	21248	21154	99.56	112485	11537	11509	99.76	153789	71703	2.14	120934	13055	13014	99.69	34200	4737	4714	99.51	86713	34221	2.53	104558	8193	8140	99.35	78285	6800	6795	99.93	67076	37482	1.79
1055QC0003	3	400	179386	16444	16354	99.45	69563	7225	7180	99.38	123948	55438	2.24	115145	12098	12047	99.58	29573	4151	4117	99.18	82666	32479	2.55	64241	4346	4307	99.1	39990	3074	3063	99.64	41282	22959	1.8
1055QC0004	3	400	189428	17579	17441	99.21	76335	7897	7811	98.91	131261	58167	2.26	120518	12768	12668	99.22	31398	4410	4336	98.32	86442	34076	2.54	68910	4811	4773	99.21	44937	3487	3475	99.66	44819	24091	1.86
1055QC0005	3	400	191821	17603	17353	98.58	78950	8002	7944	99.28	132058	59763	2.21	119309	12540	12420	99.04	31594	4324	4278	98.94	85527	33782	2.53	72512	5063	4933	97.43	47356	3678	3666	99.67	46531	25981	1.79
1055QC0006	3	400	146391	13372	13294	99.42	49781	5196	5134	98.81	102945	43446	2.37	104413	10885	10825	99.45	27024	3752	3701	98.64	75470	28943	2.61	41978	2487	2469	99.28	22757	1444	1433	99.24	27475	14503	1.89
1055QC0007	3	400	160773	14451	14367	99.42	58349	6006	5944	98.97	112272	48501	2.31	110213	11383	11319	99.44	28317	4030	3975	98.64	79472	30741	2.59	50560	3068	3048	99.35	30032	1976	1969	99.65	32800	17760	1.85
1055QC0008	3	400	157189	14213	14135	99.45	57381	5810	5757	99.09	109289	47900	2.28	106185	11077	11020	99.49	27041	3780	3734	98.78	76642	29543	2.59	51004	3136	3115	99.33	30340	2030	2023	99.66	32647	18357	1.78
1055QC0009	3	400	162778	14695	14617	99.47	61864	6156	6104	99.16	112933	49845	2.27	108570	11369	11315	99.53	28979	3947	3903	98.89	78232	30338	2.58	54208	3326	3302	99.28	32885	2209	2201	99.64	34701	19507	1.78
1055QC0011	3	400	169808	15316	15223	99.39	62250	6241	6173	98.91	117706	52102	2.26	112649	11800	11727	99.38	28178	3916	3858	98.52	80912	31737	2.55	57159	3516	3496	99.43	34072	2325	2315	99.57	36794	20365	1.81
1055QC0012	3	400	182281	17513	17458	99.69	71112	7520	7501	99.75	124905	57376	2.18	119685	13173	13148	99.81	31852	4493	4478	99.67	85466	34219	2.5	62596	4340	4310	99.31	39260	3027	3023	99.87	39439	23157	1.7
1055QC0013	3	400	172033	15288	15231	99.63	66888	6482	6445	99.43	118796	53237	2.23	110455	11461	11424	99.68	28683	3894	3865	99.26	79485	30970	2.57	61578	3827	3807	99.48	38205	2588	2580	99.69	39311	22267	1.77
1055QC0014	3	400	179223	16355	16292	99.61	69373	6994	6953	99.41	123081	56142	2.19	114909	12262	12226	99.71	29917	4201	4173	99.33	82462	32447	2.54	64314	4093	4066	99.34	39456	2793	2780	99.53	40619	23695	1.71
1055QC0016	3	400	195951	17448	17367	99.54	82788	8111	8068	99.47	134447	61504	2.19	116777	12261	12217	99.64	30252	4250	4221	99.32	83789	32988	2.54	79174	5187	5150	99.29	52536	3861	3847	99.64	50658	28516	1.78
1055QC0017	3	400	189282	17243	17168	99.57	78379	7874	7826	99.39	129845	59437	2.18	116098	12356	12316	99.68	31130	4269	4239	99.3	83287	32811	2.54	73184	4887	4852	99.28	47249	3605	3587	99.5	46558	26626	1.75
1055QC0018	3	400	193712	17541	17478	99.64	82189	8255	8218	99.55	132670	61042	2.17	115292	12201	12166	99.71	30669	4244	4216	99.34	82698	32594	2.54	78420	5340	5312	99.48	51520	4011	4002	99.78	49972	28448	1.76
1055QC0020	3	400	194089	17481	17416	99.63	82110	8014	7977	99.54	132747	61342	2.16	116205	12470	12431	99.69	30877	4360	4331	99.33	83309	32896	2.53	77884	5011	4985	99.48	51233	3654	3646	99.78	49438	28446	1.74
1055QC0021	3	400	193020	17226	17151	99.56	82270	7785	7746	99.5	132232	60788	2.18	114466	12230	12196	99.72	30317	4122	4095	99.34	82217	32249	2.55	78554	4996	4955	99.18	51953	3663	3651	99.67	50015	28539	1.75
1055QC0022	3	400	195445	17356	17295	99.65	83748	8094	8065	99.64	132832	62613	2.12	113987	12006	11975	99.74	29476	4051	4029	99.46	81835	32152	2.55	81458	5350	5320	99.44	54272	4043	4036	99.83	50997	30461	1.67
1055QC0024	3	400	184278	16359	16284	99.54	75389	7286	7239	99.35	127152	57126	2.23	112725	11810	11756	99.54	29354	4010	3970	99	81100	31625	2.56	71553	4549	4528	99.54	46035	3276	3269	99.79	46052	25501	1.81
1055QC0025	3	400	194381	17797	17735	99.65	83581	8338	8299	99.53	133252	61129	2.18	114210	12339	12298	99.67	30134	4215	4184	99.26	82011	32199	2.55	80171	5458	5437	99.62	53447	4123	4115	99.81	51241	28930	1.77
1055QC0026	3	400	185178	16786	16732	99.68	77747	7682	7652	99.61	126279	58899	2.14	111259	11872	11842	99.75	29403	4072	4052	99.51	79921	31338	2.55	73919	4914	4890	99.51	48344	3610	3600	99.72	46358	27561	1.68
1055QC0028	3	400	187338	16767	16586	98.92	79981	7729	7686	99.44	127834	59504	2.15	111853	11877	11794	99.3	29931	4173	4140	99.21	80247	31606	2.54	75485	4890	4792	98	50050	3556	3546	99.72	47587	27898	1.71
1055QC0030	3	400	198505	18037	17966	99.61	85498	8349	8321	99.66	135046	63459	2.13	118740	12806	12767	99.7	32006	4490	4467	99.49	85152	33588	2.54	79765	5231	5199	99.39	53492	3859	3854	99.87	49894	29871	1.67
1055QC0003	4	400	159332	14543	14469	99.49	49509	5340	5295	99.16	110964	48368	2.29	113050	11855	11806	99.59	27478	3910	3876	99.13	81226	31824	2.55	46282	2688	2663	99.07	22031	1430	1419	99.23	29738	16544	1.8
1055QC0004	4	400	165757	15432	15311	99.22	52664	5767	5681	98.51	116019	49738	2.33	118157	12543	12445	99.22	29037	4187	4113	98.23	84833	33324	2.55	47600	2889	2866	99.2	23627	1580	1568	99.24	31186	16414	1.9
1055QC0005	4	400	167183	15309	15140	98.9	54312	5789	5731	99	116321	50862	2.29	116880	12284	12174	99.1	29165	4078	4032	98.87	83897	32983	2.54	50303	3025	2966	98.05	25147	1711	1699	99.3	32424	17879	1.81
1055QC0006	4	400	135185	12507	12434	99.42	38575	4336	4274	98.57	95792	39393	2.43	102334	10682	10622	99.44	24945	3549	3498	98.56	74047	28287	2.62	32851	1825	1812	99.29	13630	787	776	98.6	21745	11106	1.96
1055QC0007	4	400	145615	13285	13206	99.41	43191	4845	4783	98.72	102541	43074	2.38	108136	11164	11101	99.44	26240	3812	3757	98.56	78070	30066	2.6	37479	2121	2105	99.25	16951	1033	1026	99.32	24471	13008	1.88
1055QC0008	4	400	141642	12970	12898	99.44	41834	4573	4520	98.84	99493	42149	2.36	104075	10856	10799	99.47	24931	3559	3513	98.71	75199	28876	2.6	37567	2114	2099	99.29	16903	1014	1007	99.31	24294	13273	1.83
1055QC0009	4	400	145780	13349	13281	99.49	44866	4820	4768	98.92	102218	43562	2.35	106375	11167	11113	99.52	26784	3745	3701	98.83	76747	29628	2.59	39405	2182	2168	99.36	18082	1075	1067	99.26	25471	13934	1.83
1055QC0011	4	400	153011	13889	13802	99.37	45453	4820	4752	98.59	107021	45990	2.33	110710	11569	11496	99.37	26239	3685	3627	98.43	79615	31095	2.56	42301	2320	2306	99.4	19214	1135	1125	99.12	27406	14895	1.84
1055QC0012	4	400	161354	15592	15554	99.76	50185	5616	5597	99.66	112070	49284	2.27	117496	12951	12927	99.81	29663	4272	4257	99.65	84000	33496	2.51	43858	2641	2627	99.47	20522	1344	1340	99.7	28070	15788	1.78
1055QC0013	4	400	152999	13723	13675	99.65	47854	4926	4889	99.25	106914	46085	2.32	108362	11241	11206	99.69	26590	3676	3647	99.21	78070	30292	2.58	44637	2482	2469	99.48	21264	1250	1242	99.36	28844	15793	1.83
1055QC0014	4	400	159470	14623	14566	99.61	49620	5268	5227	99.22	110765	48705	2.27	112796	12021	11986	99.71	27804	3961	3933	99.29	81044	31752	2.55	46674	2602	2580	99.15	21816	1307	1294	99.01	29721	16953	1.75
1055QC0016	4	400	168988	15094	15025	99.54	55825	5769	5726	99.25	117164	51824	2.26	114528	12021	11980	99.66	28003	4013	3984	99.28	82265	32263	2.55	54460	3073	3045	99.09	27822	1756	1742	99.2	34899	19561	1.78
1055QC0017	4	400	164995	15033	14968	99.57	54092	5674	5626	99.15	114354	50641	2.26	113794	12111	12073	99.69	28826	4026	3996	99.25	81733	32061	2.55	51201	2922	2895	99.08	25266	1648	1630	98.91	32621	18580	1.76
1055QC0018	4	400	167628	15139	15089	99.67	56105	5866	5829	99.37	115933	51695	2.24	112989	11985	11950	99.71	28366	4028	4000	99.3	81137	31852	2.55	54639	3154	3139	99.52	27739	1838	1829	99.51	34796	19843	1.75
1055QC0020	4	400	168085	15279	15225	99.65	56106	5823	5786	99.36	116059	52026	2.23	113861	12225	12187	99.69	28533	4116	4087	99.3	81691	32170	2.54	54224	3054	3038	99.48	27573	1707	1699	99.53	34368	19856	1.73
1055QC0021	4	400	166874	15029	14965	99.57	56124	5599	5560	99.3	115627	51247	2.26	112156	11987	11953	99.72	28007	3879	3852	99.3	80649	31507	2.56	54718	3042	3012	99.01	28117	1720	1708	99.3	34978	19740	1.77
1055QC0022	4	400	167815	15012	14964	99.68	56118	5763	5734	99.5	115623	52192	2.22	111681	11789	11759	99.75	27170	3835	3813	99.43	80299	31382	2.56	56134	3223	3205	99.44	28948	1928	1921	99.64	35324	20810	1.7
1055QC0024	4	400	161395	14432	14367	99.55	52506	5369	5322	99.12	112394	49001	2.29	110410	11590	11536	99.53	27039	3790	3750	98.94	79510	30900	2.57	50985	2842	2831	99.61	25467	1579	1572	99.56	32884	18101	1.82
1055QC0025	4	400	167273	15354	15299	99.64	56473	5902	5863	99.34	115840	51433	2.25	111855	12093	12052	99.66	27779	3969	3938	99.22	80445	31410	2.56	55418	3261	3247	99.57	28694	1933	1925	99.59	35395	20023	1.77
1055QC0026	4	400	160738	14673	14623	99.66	53307	5573	5543	99.46	111085	49653	2.24	108987	11656	11626	99.74	27131	3856	3836	99.48	78428	30559	2.57	51751	3017	2997	99.34	26176	1717	1707	99.42	32657	19094	1.71
1055QC0028	4	400	161772	14567	14434	99.09	54415	5577	5534	99.23	111802	49970	2.24	109438	11624	11549	99.35	27516	3928	3895	99.16	78622	30816	2.55	52334	2943	2885	98.03	26899	1649	1639	99.39	33180	19154	1.73
1055QC0030	4	400	170216	15649	15595	99.65	57209	5978	5950	99.53	117582	52634	2.23	116251	12531	12494	99.7	29517	4217	4194	99.45	83485	32766	2.55	53965	3118	3101	99.45	27692	1761	1756	99.72	34097	19868	1.72
1055QC0003	5	400	149420	13762	13695	99.51	39597	4566	4521	99.01	104704	44716	2.34	111290	11670	11622	99.59	25718	3726	3692	99.09	80040	31250	2.56	38130	2092	2073	99.09	13879	840	829	98.69	24664	13466	1.83
1055QC0004	5	400	154593	14485	14374	99.23	41500	4830	4744	98.22	108889	45704	2.38	116397	12340	12246	99.24	27277	3988	3914	98.14	83609	32788	2.55	38196	2145	2128	99.21	14223	842	830	98.57	25280	12916	1.96
1055QC0005	5	400	155363	14284	14151	99.07	42492	4800	4742	98.79	108755	46608	2.33	114967	12070	11969	99.16	27252	3873	3827	98.81	82592	32375	2.55	40396	2214	2182	98.55	15240	927	915	98.71	26163	14233	1.84
1055QC0006	5	400	129404	12061	11990	99.41	32794	3892	3830	98.41	92081	37323	2.47	100634	10493	10433	99.43	23245	3360	3309	98.48	72886	27748	2.63	28770	1568	1557	99.3	9549	532	521	97.93	19195	9575	2
1055QC0007	5	400	137831	12674	12601	99.42	35407	4240	4178	98.54	97596	40235	2.43	106370	10967	10905	99.43	24474	3616	3561	98.48	76855	29515	2.6	31461	1707	1696	99.36	10933	624	617	98.88	20741	10720	1.93
1055QC0008	5	400	133949	12390	12321	99.44	34141	3996	3943	98.67	94767	39182	2.42	102377	10676	10619	99.47	23233	3379	3333	98.64	74034	28343	2.61	31572	1714	1702	99.3	10908	617	610	98.87	20733	10839	1.91
1055QC0009	5	400	137339	12719	12654	99.49	36425	4193	4141	98.76	96906	40433	2.4	104530	10961	10907	99.51	24939	3539	3495	98.76	75445	29085	2.59	32809	1758	1747	99.37	11486	654	646	98.78	21461	11348	1.89
1055QC0011	5	400	144498	13250	13164	99.35	36940	4182	4114	98.37	101574	42924	2.37	109090	11412	11339	99.36	24619	3528	3470	98.36	78502	30588	2.57	35408	1838	1825	99.29	12321	654	644	98.47	23072	12336	1.87
1055QC0012	5	400	152138	14844	14809	99.76	40969	4871	4852	99.61	106438	45700	2.33	115632	12772	12748	99.81	27799	4093	4078	99.63	82734	32898	2.51	36506	2072	2061	99.47	13170	778	774	99.49	23704	12802	1.85
1055QC0013	5	400	142910	12985	12939	99.65	37765	4190	4153	99.12	100685	42225	2.38	106555	11048	11014	99.69	24783	3484	3455	99.17	76826	29729	2.58	36355	1937	1925	99.38	12982	706	698	98.87	23859	12496	1.91
1055QC0014	5	400	149827	13879	13828	99.63	39977	4529	4489	99.12	104890	44937	2.33	111026	11812	11779	99.72	26034	3754	3726	99.25	79852	31174	2.56	38801	2067	2049	99.13	13943	775	763	98.45	25038	13763	1.82
1055QC0016	5	400	155867	14085	14024	99.57	42704	4768	4725	99.1	108833	47034	2.31	112702	11830	11791	99.67	26177	3824	3795	99.24	81055	31647	2.56	43165	2255	2233	99.02	16527	944	930	98.52	27778	15387	1.81
1055QC0017	5	400	153599	14116	14058	99.59	42696	4763	4716	99.01	107162	46437	2.31	111933	11942	11904	99.68	26965	3857	3827	99.22	80475	31458	2.56	41666	2174	2154	99.08	15731	906	889	98.12	26687	14979	1.78
1055QC0018	5	400	154650	14082	14035	99.67	43127	4812	4775	99.23	107769	46881	2.3	111198	11796	11761	99.7	26575	3839	3811	99.27	79941	31257	2.56	43452	2286	2274	99.48	16552	973	964	99.08	27828	15624	1.78
1055QC0020	5	400	155355	14300	14250	99.65	43376	4848	4811	99.24	108137	47218	2.29	112063	12022	11985	99.69	26735	3914	3885	99.26	80487	31576	2.55	43292	2278	2265	99.43	16641	934	926	99.14	27650	15642	1.77
1055QC0021	5	400	153805	14087	14032	99.61	43055	4666	4627	99.16	107347	46458	2.31	110353	11822	11788	99.71	26204	3714	3687	99.27	79443	30910	2.57	43452	2265	2244	99.07	16851	952	940	98.74	27904	15548	1.79
1055QC0022	5	400	153772	13883	13841	99.7	42075	4640	4611	99.38	107122	46650	2.3	109877	11593	11563	99.74	25366	3639	3617	99.4	79109	30768	2.57	43895	2290	2278	99.48	16709	1001	994	99.3	28013	15882	1.76
1055QC0024	5	400	149590	13543	13480	99.53	40701	4482	4435	98.95	104853	44737	2.34	108644	11410	11356	99.53	25273	3610	3570	98.89	78322	30322	2.58	40946	2133	2124	99.58	15428	872	865	99.2	26531	14415	1.84
1055QC0025	5	400	153720	14195	14143	99.63	42920	4746	4707	99.18	107145	46575	2.3	109987	11881	11841	99.66	25911	3758	3727	99.18	79159	30828	2.57	43733	2314	2302	99.48	17009	988	980	99.19	27986	15747	1.78
1055QC0026	5	400	148135	13668	13624	99.68	40704	4574	4544	99.34	103457	44678	2.32	107176	11463	11434	99.75	25320	3664	3644	99.45	77210	29966	2.58	40959	2205	2190	99.32	15384	910	900	98.9	26247	14712	1.78
1055QC0028	5	400	148995	13573	13476	99.29	41638	4619	4576	99.07	103914	45081	2.31	107576	11427	11361	99.42	25654	3740	3707	99.12	77348	30228	2.56	41419	2146	2115	98.56	15984	879	869	98.86	26566	14853	1.79
1055QC0030	5	400	156954	14577	14530	99.68	43947	4913	4885	99.43	109520	47434	2.31	114283	12287	12250	99.7	27549	3973	3950	99.42	82135	32148	2.55	42671	2290	2280	99.56	16398	940	935	99.47	27385	15286	1.79
1055QC0003	6	400	145035	13394	13331	99.53	35212	4202	4157	98.93	101958	43077	2.37	109945	11513	11465	99.58	24373	3569	3535	99.05	79142	30803	2.57	35090	1881	1866	99.2	10839	633	622	98.26	22816	12274	1.86
1055QC0004	6	400	149687	14118	14011	99.24	36594	4467	4381	98.07	105717	43970	2.4	114909	12172	12079	99.24	25789	3821	3747	98.06	82591	32318	2.56	34778	1946	1932	99.28	10805	646	634	98.14	23126	11652	1.98
1055QC0005	6	400	150224	13893	13779	99.18	37353	4428	4370	98.69	105456	44768	2.36	113511	11914	11823	99.24	25796	3727	3681	98.77	81587	31924	2.56	36713	1979	1956	98.84	11557	701	689	98.29	23869	12844	1.86
1055QC0006	6	400	126440	11822	11752	99.41	29830	3654	3592	98.3	90106	36334	2.48	99228	10336	10277	99.43	21839	3204	3153	98.41	71907	27321	2.63	27212	1486	1475	99.26	7991	450	439	97.56	18199	9013	2.02
1055QC0007	6	400	134344	12409	12337	99.42	31920	3976	3914	98.44	95307	39037	2.44	104992	10807	10745	99.43	23096	3456	3401	98.41	75870	29122	2.61	29352	1602	1592	99.38	8824	520	513	98.65	19437	9915	1.96
1055QC0008	6	400	130321	12117	12051	99.46	30513	3726	3673	98.58	92412	37909	2.44	100922	10521	10464	99.46	21778	3224	3178	98.57	73025	27897	2.62	29399	1596	1587	99.44	8735	502	495	98.61	19387	10012	1.94
1055QC0009	6	400	133498	12408	12346	99.5	32584	3885	3833	98.66	94441	39057	2.42	103001	10785	10732	99.51	23410	3364	3320	98.69	74421	28580	2.6	30497	1623	1614	99.45	9174	521	513	98.46	20020	10477	1.91
1055QC0011	6	400	140588	12984	12901	99.36	33030	3919	3851	98.26	99054	41534	2.38	107718	11284	11213	99.37	23247	3402	3344	98.3	77573	30145	2.57	32870	1700	1688	99.29	9783	517	507	98.07	21481	11389	1.89
1055QC0012	6	400	147795	14501	14470	99.79	36626	4532	4513	99.58	103684	44111	2.35	114038	12597	12574	99.82	26205	3919	3904	99.62	81625	32413	2.52	33757	1904	1896	99.58	10421	613	609	99.35	22059	11698	1.89
1055QC0013	6	400	138611	12693	12648	99.65	33466	3899	3862	99.05	97975	40636	2.41	105137	10904	10870	99.69	23365	3340	3311	99.13	75885	29252	2.59	33474	1789	1778	99.39	10101	559	551	98.57	22090	11384	1.94
1055QC0014	6	400	145390	13538	13488	99.63	35540	4189	4149	99.05	102070	43320	2.36	109567	11652	11619	99.72	24575	3594	3566	99.22	78841	30726	2.57	35823	1886	1869	99.1	10965	595	583	97.98	23229	12594	1.84
1055QC0016	6	400	150130	13675	13618	99.58	36967	4362	4319	99.01	105181	44949	2.34	111259	11683	11644	99.67	24734	3677	3648	99.21	80060	31199	2.57	38871	1992	1974	99.1	12233	685	671	97.96	25121	13750	1.83
1055QC0017	6	400	148481	13754	13697	99.59	37578	4402	4355	98.93	103912	44569	2.33	110532	11802	11764	99.68	25564	3717	3687	99.19	79518	31014	2.56	37949	1952	1933	99.03	12014	685	668	97.52	24394	13555	1.8
1055QC0018	6	400	148975	13654	13610	99.68	37452	4387	4350	99.16	104169	44806	2.32	109752	11640	11606	99.71	25129	3684	3656	99.24	78956	30796	2.56	39223	2014	2004	99.5	12323	703	694	98.72	25213	14010	1.8
1055QC0020	6	400	149813	13902	13854	99.65	37834	4452	4415	99.17	104675	45138	2.32	110618	11862	11826	99.7	25290	3755	3726	99.23	79522	31096	2.56	39195	2040	2028	99.41	12544	697	689	98.85	25153	14042	1.79
1055QC0021	6	400	148244	13708	13656	99.62	37494	4290	4251	99.09	103811	44433	2.34	108908	11677	11643	99.71	24759	3569	3542	99.24	78423	30485	2.57	39336	2031	2013	99.11	12735	721	709	98.34	25388	13948	1.82
1055QC0022	6	400	147922	13455	13415	99.7	36225	4214	4185	99.31	103510	44412	2.33	108480	11443	11413	99.74	23969	3489	3467	99.37	78169	30311	2.58	39442	2012	2002	99.5	12256	725	718	99.03	25341	14101	1.8
1055QC0024	6	400	144178	13132	13071	99.54	35289	4073	4026	98.85	101379	42799	2.37	107185	11242	11190	99.54	23814	3444	3404	98.84	77338	29847	2.59	36993	1890	1881	99.52	11475	629	622	98.89	24041	12952	1.86
1055QC0025	6	400	147771	13740	13689	99.63	36971	4292	4253	99.09	103377	44394	2.33	108552	11733	11693	99.66	24476	3610	3579	99.14	78189	30363	2.58	39219	2007	1996	99.45	12495	682	674	98.83	25188	14031	1.8
1055QC0026	6	400	142700	13229	13189	99.7	35269	4139	4109	99.28	100088	42612	2.35	105656	11291	11264	99.76	23800	3494	3474	99.43	76177	29479	2.58	37044	1938	1925	99.33	11469	645	635	98.45	23911	13133	1.82
1055QC0028	6	400	143404	13146	13067	99.4	36047	4210	4167	98.98	100401	43003	2.33	106053	11249	11189	99.47	24131	3568	3535	99.08	76335	29718	2.57	37351	1897	1878	99	11916	642	632	98.44	24066	13285	1.81
1055QC0030	6	400	151109	14155	14108	99.67	38102	4491	4463	99.38	105800	45309	2.34	112599	12124	12087	99.69	25865	3810	3787	99.4	80957	31642	2.56	38510	2031	2021	99.51	12237	681	676	99.27	24843	13667	1.82
1055QC0003	7	400	142307	13181	13119	99.53	32484	3990	3945	98.87	100164	42143	2.38	108723	11384	11337	99.59	23151	3441	3407	99.01	78286	30437	2.57	33584	1797	1782	99.17	9333	549	538	98	21878	11706	1.87
1055QC0004	7	400	146816	13898	13792	99.24	33723	4248	4162	97.98	103772	43044	2.41	113636	12028	11936	99.24	24516	3678	3604	97.99	81679	31957	2.56	33180	1870	1856	99.25	9207	570	558	97.89	22093	11087	1.99
1055QC0005	7	400	147109	13677	13569	99.21	34238	4218	4160	98.62	103451	43658	2.37	112156	11800	11714	99.27	24441	3618	3572	98.73	80667	31489	2.56	34953	1877	1855	98.83	9797	600	588	98	22784	12169	1.87
1055QC0006	7	400	124283	11634	11565	99.41	27673	3467	3405	98.21	88582	35701	2.48	97979	10191	10133	99.43	20590	3060	3009	98.33	70979	27000	2.63	26304	1443	1432	99.24	7083	407	396	97.3	17603	8701	2.02
1055QC0007	7	400	131981	12181	12111	99.43	29557	3750	3688	98.35	93715	38266	2.45	103699	10638	10577	99.43	21803	3288	3233	98.33	74968	28731	2.61	28282	1543	1534	99.42	7754	462	455	98.48	18747	9535	1.97
1055QC0008	7	400	127968	11926	11864	99.48	28160	3539	3486	98.5	90891	37077	2.45	99720	10385	10331	99.48	20576	3091	3045	98.51	72219	27501	2.63	28248	1541	1533	99.48	7584	448	441	98.44	18672	9576	1.95
1055QC0009	7	400	130933	12180	12118	99.49	30019	3657	3605	98.58	92737	38196	2.43	101619	10622	10569	99.5	22028	3201	3157	98.63	73455	28164	2.61	29314	1558	1549	99.42	7991	456	448	98.25	19282	10032	1.92
1055QC0011	7	400	138065	12788	12706	99.36	30507	3724	3656	98.17	97420	40645	2.4	106517	11140	11069	99.36	22046	3258	3200	98.22	76748	29769	2.58	31548	1648	1637	99.33	8461	466	456	97.85	20672	10876	1.9
1055QC0012	7	400	145101	14291	14261	99.79	33932	4323	4304	99.56	101979	43122	2.36	112650	12441	12419	99.82	24817	3764	3749	99.6	80698	31952	2.53	32451	1850	1842	99.57	9115	559	555	99.28	21281	11170	1.91
1055QC0013	7	400	135973	12532	12487	99.64	30828	3738	3701	99.01	96251	39722	2.42	103932	10791	10757	99.68	22160	3227	3198	99.1	75052	28880	2.6	32041	1741	1730	99.37	8668	511	503	98.43	21199	10842	1.96
1055QC0014	7	400	142630	13328	13278	99.62	32780	3979	3939	98.99	100281	42349	2.37	108268	11515	11482	99.71	23276	3457	3429	99.19	77933	30335	2.57	34362	1813	1796	99.06	9504	522	510	97.7	22348	12014	1.86
1055QC0016	7	400	146903	13442	13386	99.58	33740	4130	4087	98.96	103067	43836	2.35	109996	11561	11522	99.66	23471	3555	3526	99.18	79181	30815	2.57	36907	1881	1864	99.1	10269	575	561	97.57	23886	13021	1.83
1055QC0017	7	400	145447	13515	13459	99.59	34544	4164	4117	98.87	101981	43466	2.35	109225	11659	11621	99.67	24257	3574	3544	99.16	78619	30606	2.57	36222	1856	1838	99.03	10287	590	573	97.12	23362	12860	1.82
1055QC0018	7	400	145625	13396	13352	99.67	34102	4129	4092	99.1	101993	43632	2.34	108455	11493	11459	99.7	23832	3537	3509	99.21	78051	30404	2.57	37170	1903	1893	99.47	10270	592	583	98.48	23942	13228	1.81
1055QC0020	7	400	146442	13649	13604	99.67	34463	4202	4165	99.12	102490	43952	2.33	109279	11706	11672	99.71	23951	3601	3572	99.19	78588	30691	2.56	37163	1943	1932	99.43	10512	601	593	98.67	23902	13261	1.8
1055QC0021	7	400	144953	13441	13390	99.62	34203	4024	3985	99.03	101669	43284	2.35	107635	11528	11494	99.71	23486	3420	3393	99.21	77533	30102	2.58	37318	1913	1896	99.11	10717	604	592	98.01	24136	13182	1.83
1055QC0022	7	400	144507	13207	13169	99.71	32810	3968	3939	99.27	101319	43188	2.35	107230	11314	11285	99.74	22719	3361	3339	99.35	77296	29934	2.58	37277	1893	1884	99.52	10091	607	600	98.85	24023	13254	1.81
1055QC0024	7	400	141109	12892	12833	99.54	32220	3835	3788	98.77	99395	41714	2.38	105982	11089	11039	99.55	22611	3293	3253	98.79	76510	29472	2.6	35127	1803	1794	99.5	9609	542	535	98.71	22885	12242	1.87
[truncated: 730 more rows]

## Sheet: Table S4
Table S4 SNP information for 22 SureSelect samples (only considering dbSNP overlap)
[truncated: 2,641 more rows]

[truncated: 6 more sheets: Table S5, Table S6, Table S7, Table S8, table S9, table S10]
